# Supplementary material for: Ontogeny of a tessellated surface: Carapace growth of the longhorn cowfish Lactoria cornuta
Source: J Anat. 2022 May 31;241(3):565–80. doi: 10.1111/joa.13692 (PMC9358767; doi:10.1111/joa.13692)
Supplement: Supplementary file 2 — Table S1 [file JOA-241-565-s001.xlsx]

## Sheet: 15285-1
ID	SurfaceArea	SL	Neighbors	NumberOfVoxels	Volume	CurvatureMaxAngleDifferenceAbsoluteValueGraphNormals	CurvatureMaxAngleDifferenceGraphNormals	CurvatureMinAngleDifferenceGraphNormals	CurvatureMeanAngleDifferenceGraphNormals	CurvatureMaxAngleDifferenceAbsoluteValueGraphNormalsDegree	CurvatureMaxAngleDifferenceGraphNormalsDegree	CurvatureMinAngleDifferenceGraphNormalsDegree	CurvatureMeanAngleDifferenceGraphNormalsDegree	CurvatureMaxAngleDifferenceAbsoluteValueSurfaceNormals	CurvatureMaxAngleDifferenceSurfaceNormals	CurvatureMinAngleDifferenceSurfaceNormals	CurvatureMeanAngleDifferenceSurfaceNormals	CurvatureMaxAngleDifferenceAbsoluteValueSurfaceNormalsDegree	CurvatureMaxAngleDifferenceSurfaceNormalsDegree	CurvatureMinAngleDifferenceSurfaceNormalsDegree	CurvatureMeanAngleDifferenceSurfaceNormalsDegree	CurvatureMaxSurface	CurvatureMinSurface	CurvatureGaussianSurface	CurvatureMeanSurface	ThicknessBox	WidthBox	ThicknessGraphNormals	ThicknessSurfaceNormals	AverageIntensity	TotalIntensity	ConvexHullAverageIntensity	ConvexHullTotalIntensity	ConvexHullNumberOfVoxels	ConvexHullVolume	RelationVolumeConvexHullVolume	PlaneBasedAverageIntensity	PlaneBasedTotalIntensity	PlaneBasedVolume	PlaneBasedArea	RelationVolumePlaneBasedVolume	X Coord	Y Coord	Z Coord	Coordination Number
1	772.68	17	6	88674	2.36558	-0.223765	1.17549e-38	-0.223765	-0.18033	-12.8208	6.73509e-37	-12.8208	-10.3321	0.222542	0.222542	0.140256	0.179387	12.7507	12.7507	8.03607	10.2781	0.451702	0.262353	0.13028	0.357028	0.837558	2.59979	0.706735	0.708848	89.4006	7927511	83.9986	9431695	112284	2.99543	0.78973	78.1906	9448992	3.22383	3.84909	0.733779	17.8729	16.4257	11.1258	6
2	772.68	17	6	97489	2.60074	-0.206966	1.17549e-38	-0.206966	-0.161937	-11.8583	6.73509e-37	-11.8583	-9.27832	0.206979	0.206979	0.0909422	0.162252	11.859	11.859	5.2106	9.29633	0.237396	0.142703	0.0371591	0.19005	0.879175	2.63675	0.76371	0.763728	88.3772	8615807	83.1551	10344409	124399	3.31863	0.78368	79.5004	9879513	3.31519	3.7708	0.784493	17.4189	15.4684	9.37453	6
3	772.68	17	7	86417	2.30537	-0.241464	1.17549e-38	-0.241464	-0.162813	-13.8349	6.73509e-37	-13.8349	-9.32851	0.23653	0.23653	0.121029	0.161984	13.5522	13.5522	6.93446	9.28101	0.287019	0.168185	0.0533932	0.227602	0.813651	2.44552	0.700123	0.700035	90.2717	7801012	83.6269	9481112	113374	3.02451	0.762229	77.49	10714141	3.68853	4.53331	0.625011	17.9649	14.2934	11.1709	7
4	772.68	17	6	87098	2.32354	-0.176266	1.17549e-38	-0.176266	-0.139796	-10.0993	6.73509e-37	-10.0993	-8.00973	0.177027	0.177027	0.0909422	0.139806	10.1429	10.1429	5.2106	8.01029	0.286796	0.169021	0.0529048	0.227908	1.03434	2.49333	0.777521	0.777308	87.4355	7615456	80.9054	9595380	118600	3.16393	0.734385	74.1666	9563748	3.44002	3.32583	0.675443	17.398	13.5222	9.26968	6
5	772.68	17	5	69070	1.8426	-0.137464	1.17549e-38	-0.137464	-0.125536	-7.87612	6.73509e-37	-7.87612	-7.19268	0.137415	0.137415	0.118225	0.125528	7.87332	7.87332	6.77381	7.1922	0.37459	0.241311	0.0982806	0.30795	0.868066	2.21016	0.679218	0.679281	85.3306	5893786	80.3681	7245905	90159	2.4052	0.766091	77.5658	5668274	1.9495	2.24579	0.945168	17.7128	12.424	10.66	5
6	772.68	17	6	66961	1.78634	-0.159715	1.17549e-38	-0.159715	-0.128154	-9.15098	6.73509e-37	-9.15098	-7.34271	0.158652	0.158652	0.0946568	0.129053	9.0901	9.0901	5.42343	7.39421	0.26341	0.161362	0.0463635	0.212386	0.833407	2.34034	0.636366	0.636229	84.5084	5658770	78.3551	7106888	90701	2.41966	0.738261	73.3755	7836627	2.84918	3.41872	0.626965	18.0173	12.564	12.4811	6
7	772.68	17	6	70563	1.88243	-0.144009	1.17549e-38	-0.144009	-0.120417	-8.2511	6.73509e-37	-8.2511	-6.89941	0.143315	0.143315	0.0896592	0.12082	8.21136	8.21136	5.1371	6.92245	0.285491	0.177822	0.0555883	0.231657	1.04882	2.10605	0.685789	0.685905	81.1776	5728133	75.9372	7578150	99795	2.66226	0.707079	70.1141	8278197	3.14972	3.00311	0.597649	17.5547	10.8897	11.3536	6
8	772.68	17	6	94626	2.52437	-0.150159	1.17549e-38	-0.150159	-0.10949	-8.6035	6.73509e-37	-8.6035	-6.27333	0.15831	0.15831	0.0470329	0.116317	9.07049	9.07049	2.69479	6.66447	0.241397	0.147584	0.0389535	0.194491	1.05714	2.48965	0.730432	0.727329	77.8307	7364810	73.3637	9453724	128861	3.43766	0.734326	69.1272	9600382	3.70494	3.50468	0.681351	17.7551	10.7857	13.351	6
9	772.68	17	7	80973	2.16014	-0.170861	1.17549e-38	-0.170861	-0.14921	-9.78963	6.73509e-37	-9.78963	-8.54908	0.169242	0.169242	0.118225	0.148657	9.69686	9.69686	6.77381	8.5174	0.32058	0.187767	0.0665703	0.254173	1.09054	2.26682	0.865603	0.865411	84.6504	6854400	80.1811	8488132	105862	2.82411	0.764892	71.6421	10479129	3.9021	3.57814	0.553584	17.1933	11.2483	9.47762	7
10	772.68	17	5	68827	1.83612	-0.170861	1.17549e-38	-0.170861	-0.136429	-9.78963	6.73509e-37	-9.78963	-7.81683	0.169242	0.169242	0.118919	0.136797	9.69686	9.69686	6.81357	7.83789	0.490296	0.285945	0.15306	0.388121	1.02765	2.28569	0.733144	0.732737	84.7097	5830313	77.2631	7869789	101857	2.71727	0.675722	72.6261	6282883	2.30785	2.24576	0.795596	16.8701	12.3669	8.14397	5
11	772.68	17	6	75842	2.02326	-0.159483	1.17549e-38	-0.159483	-0.111025	-9.1377	6.73509e-37	-9.1377	-6.36129	0.162101	0.162101	0.0820855	0.125946	9.28772	9.28772	4.70315	7.21619	0.235187	0.139725	0.0358323	0.187456	0.968188	2.60219	0.634809	0.634695	83.6517	6344315	77.4013	8477684	109529	2.92194	0.692438	71.1004	9276753	3.48069	3.59506	0.581281	15.9469	12.3558	6.61483	6
12	772.68	17	7	90599	2.41694	-0.219243	1.17549e-38	-0.219243	-0.157424	-12.5617	6.73509e-37	-12.5617	-9.01973	0.21509	0.21509	0.12275	0.156886	12.3237	12.3237	7.03308	8.98891	0.277739	0.148068	0.0459147	0.212904	0.985388	2.44817	0.649072	0.649161	88.6087	8027860	81.1208	10598763	130654	3.4855	0.693427	72.6666	12402088	4.55304	4.62056	0.53084	16.6681	14.3793	7.57893	7
13	772.68	17	5	77263	2.06117	-0.21102	1.17549e-38	-0.21102	-0.142987	-12.0905	6.73509e-37	-12.0905	-8.19252	0.152438	0.152438	0.0949018	0.129869	8.73406	8.73406	5.43747	7.44094	0.43252	0.257724	0.121592	0.345122	1.06622	2.38712	0.66616	0.667575	81.8315	6322547	76.3558	8577737	112339	2.9969	0.687766	70.8125	7383751	2.78169	2.60892	0.740977	15.5297	13.8269	5.82654	5
14	772.68	17	6	79492	2.12063	-0.219243	0.0608303	-0.219243	-0.112592	-12.5617	3.48532	-12.5617	-6.45104	0.21509	0.21509	0.106986	0.149289	12.3237	12.3237	6.12983	8.5536	0.393317	0.197379	0.0856999	0.295348	0.829022	2.52968	0.624213	0.622513	84.384	6707857	78.8273	8420808	106826	2.84983	0.744126	74.1286	8985772	3.23379	3.90073	0.655773	15.4812	15.5874	5.90952	6
15	772.68	17	6	86312	2.30257	-0.206966	1.17549e-38	-0.206966	-0.17204	-11.8583	6.73509e-37	-11.8583	-9.85718	0.206979	0.206979	0.126408	0.17118	11.859	11.859	7.24267	9.80786	0.426625	0.243423	0.114366	0.335024	0.888794	2.39877	0.701579	0.70175	89.3803	7714589	82.0005	9765032	119085	3.17687	0.724793	75.8119	9795430	3.44689	3.87817	0.668013	16.5963	16.4019	7.64337	6
16	772.68	17	6	90774	2.42161	-0.233336	1.17549e-38	-0.233336	-0.191555	-13.3692	6.73509e-37	-13.3692	-10.9753	0.232865	0.232865	0.142972	0.191808	13.3422	13.3422	8.1917	10.9898	0.414631	0.265059	0.120035	0.339845	0.908113	2.55809	0.777529	0.777577	88.7793	8058853	83.4356	9669354	115890	3.09163	0.783277	77.6117	9536192	3.27786	3.60952	0.738777	17.2253	17.4502	9.34813	6
17	772.68	17	6	72938	1.94579	-0.233336	1.17549e-38	-0.233336	-0.177081	-13.3692	6.73509e-37	-13.3692	-10.146	0.232865	0.232865	0.11093	0.177167	13.3422	13.3422	6.35579	10.1509	0.438244	0.263915	0.126851	0.351079	0.815603	2.38612	0.627799	0.627698	84.2514	6145126	79.1165	7538063	95278	2.54176	0.765528	73.3268	7953104	2.89345	3.54762	0.67248	17.4507	18.4237	11.1881	6
18	772.68	17	6	73008	1.94766	-0.218394	1.17549e-38	-0.218394	-0.175421	-12.513	6.73509e-37	-12.513	-10.0509	0.218134	0.218134	0.0348481	0.174757	12.4981	12.4981	1.99665	10.0128	0.423365	0.240047	0.112073	0.331706	0.778834	2.39061	0.642457	0.642352	85.6117	6250341	80.6067	7547449	93633	2.49788	0.779725	75.6751	7422935	2.61676	3.35985	0.7443	16.7512	19.3023	9.56718	6
19	772.68	17	6	86252	2.30097	-0.230357	1.17549e-38	-0.230357	-0.148131	-13.1985	6.73509e-37	-13.1985	-8.48731	0.243784	0.243784	0.102263	0.153387	13.9678	13.9678	5.85926	8.78846	0.177204	0.111371	0.0215835	0.144287	0.863948	2.52615	0.70644	0.70654	79.4545	6853109	75.6986	9051057	119567	3.18972	0.72137	72.11	9007159	3.33223	3.85698	0.690521	15.2077	17.595	6.25728	6
20	772.68	17	6	89548	2.3889	-0.468224	1.17549e-38	-0.468224	-0.231856	-26.8273	6.73509e-37	-26.8273	-13.2844	0.478565	0.478565	0.114799	0.2372	27.4197	27.4197	6.57751	13.5905	0.276072	0.167496	0.050852	0.221784	1.01737	2.24759	0.805503	0.805924	76.6617	6864900	73.2023	8577111	117170	3.12578	0.764257	69.3158	8509176	3.27489	3.21897	0.729459	14.7499	19.5135	6.57472	6
21	772.68	17	6	88790	2.36868	-0.223765	1.17549e-38	-0.223765	-0.127796	-12.8208	6.73509e-37	-12.8208	-7.32217	0.222542	0.222542	0.0944724	0.150015	12.7507	12.7507	5.41287	8.59524	0.221455	0.134969	0.0327287	0.178212	0.834038	2.40779	0.725141	0.726265	78.2307	6946101	75.534	8519021	112784	3.00877	0.787257	72.5068	8750428	3.21953	3.86017	0.735721	17.6958	17.5783	13.0213	6
22	772.68	17	6	85634	2.28448	-0.419604	1.17549e-38	-0.419604	-0.198128	-24.0415	6.73509e-37	-24.0415	-11.3519	0.426611	0.426611	0.103545	0.205547	24.443	24.443	5.93267	11.777	0.302312	0.175349	0.0583606	0.23883	0.918938	2.29809	0.782164	0.782726	76.7076	6568777	73.8226	8064086	109236	2.91412	0.783936	70.6354	8077378	3.05063	3.31973	0.748856	17.1239	19.5244	12.9892	6
23	772.68	17	6	69755	1.86088	-0.280964	1.17549e-38	-0.280964	-0.171907	-16.0981	6.73509e-37	-16.0981	-9.84957	0.281701	0.281701	0.0521561	0.173351	16.1403	16.1403	2.98832	9.93227	0.302801	0.152316	0.0510918	0.227558	0.748006	2.32183	0.652828	0.652802	81.3625	5675442	77.5863	6826820	87990	2.34734	0.792761	74.5046	6581013	2.35641	3.15026	0.789706	16.7676	20.2525	11.3639	6
24	772.68	17	6	77592	2.06995	-0.241464	1.17549e-38	-0.241464	-0.152599	-13.8349	6.73509e-37	-13.8349	-8.74326	0.23653	0.23653	0.10973	0.15888	13.5522	13.5522	6.28706	9.10315	0.394491	0.19674	0.0855316	0.295615	0.754226	2.64516	0.633461	0.633383	84.2031	6533486	79.1933	8230476	103929	2.77255	0.746587	76.3584	8276417	2.89153	3.83377	0.715865	18.1086	15.6583	13.1303	6
25	772.68	17	5	63947	1.70593	-0.162903	1.17549e-38	-0.162903	-0.122648	-9.33366	6.73509e-37	-9.33366	-7.02721	0.174314	0.174314	0.112066	0.147794	9.98747	9.98747	6.42089	8.46795	0.558946	0.316759	0.194215	0.437853	0.803354	2.40434	0.657755	0.657752	83.0773	5312543	78.6412	6589029	83786	2.23518	0.763218	75.9141	5568538	1.95686	2.43587	0.871769	18.2255	14.0545	13.2463	5
26	772.68	17	6	142858	3.81107	2.2065	2.2065	-0.219886	0.411059	126.423	126.423	-12.5985	23.552	0.839667	0.839667	0.136828	0.3666	48.1094	48.1094	7.83965	21.0046	0.403656	0.226207	0.100402	0.314932	1.41694	2.71406	1.07579	1.05611	75.4795	10782856	72.8399	13168146	180782	4.82278	0.790223	66.5244	12428923	4.98419	3.51757	0.764631	18.0963	14.5617	15.2259	6
27	772.68	17	6	132463	3.53376	0.777291	0.777291	-0.152873	0.018372	44.5355	44.5355	-8.75897	1.05264	0.766701	0.766701	0.0736079	0.239673	43.9287	43.9287	4.21742	13.7323	0.285673	0.137124	0.0441185	0.211398	1.46601	2.56046	0.901918	0.902092	75.3913	9986562	71.0023	13218573	186171	4.96654	0.711513	64.771	12496727	5.14704	3.51093	0.686561	18.0737	12.5836	14.6927	6
28	772.68	17	6	156068	4.16347	2.29718	2.29718	-0.219886	0.586649	131.619	131.619	-12.5985	33.6125	0.9125	0.9125	0.0944724	0.381618	52.2824	52.2824	5.41287	21.8651	0.151344	0.0649495	0.0110026	0.108147	1.47478	2.78977	1.04446	1.05066	72.6669	11340981	70.0837	14322649	204365	5.45191	0.763673	64.9454	12924246	5.30883	3.59975	0.784255	17.697	16.626	15.1548	6
29	772.68	17	7	152148	4.0589	2.40172	2.40172	-0.152873	0.719764	137.608	137.608	-8.75897	41.2395	1.21626	1.21626	0.0736079	0.430533	69.6868	69.6868	4.21742	24.6677	0.84971	0.0438852	0.061848	0.446798	1.77411	2.70874	1.45395	1.39771	76.6045	11655222	72.7445	14697079	202037	5.3898	0.75307	64.5902	15331602	6.33232	3.56929	0.640981	17.8052	10.8226	15.4157	7
30	772.68	17	6	66873	1.78399	-0.153819	1.17549e-38	-0.153819	-0.105342	-8.81321	6.73509e-37	-8.81321	-6.03565	0.154118	0.154118	0.0800854	0.108392	8.83031	8.83031	4.58855	6.21038	0.307552	0.183459	0.0617045	0.245506	0.980781	2.27233	0.792803	0.792461	81.4618	5447598	76.3203	6845934	89700	2.39295	0.745518	71.1504	7067744	2.65	2.70192	0.673205	16.968	9.67349	10.3574	6
31	772.68	17	5	63388	1.69102	-0.172385	1.17549e-38	-0.172385	-0.119126	-9.87695	6.73509e-37	-9.87695	-6.82544	0.172031	0.172031	0.0890139	0.123499	9.85662	9.85662	5.10012	7.07599	0.315047	0.176265	0.0608199	0.245656	1.01188	2.0248	0.781005	0.782035	82.0247	5199383	77.0013	6745084	87597	2.33685	0.723632	72.9774	5187371	1.89627	1.87402	0.89176	16.4945	9.63293	8.91815	5
32	772.68	17	6	74416	1.98522	-0.142517	0.0276955	-0.142517	-0.0860048	-8.16561	1.58684	-8.16561	-4.92771	0.14324	0.14324	0.0652012	0.104393	8.20705	8.20705	3.73575	5.98129	0.233774	0.0940658	0.0243598	0.16392	0.965272	2.26263	0.703033	0.703261	78.3739	5832274	73.5594	7485187	101757	2.7146	0.731311	70.7205	7281557	2.74676	2.84558	0.722748	17.1752	9.28128	12.1076	6
33	772.68	17	6	96373	2.57097	-0.129571	0.103002	-0.129571	-0.0601957	-7.42386	5.9016	-7.42386	-3.44896	0.196004	0.196004	-0.0771165	0.0795142	11.2302	11.2302	-4.41845	4.55583	0.154158	-0.0143002	-0.00147956	0.0699291	1.30465	2.45355	0.964728	0.963164	73.8701	7119082	70.9863	9218348	129861	3.46434	0.742124	67.3348	9801073	3.88307	2.97634	0.662097	17.2999	9.0866	13.7849	6
34	772.68	17	6	60814	1.62235	-0.145012	1.17549e-38	-0.145012	-0.102158	-8.30858	6.73509e-37	-8.30858	-5.85321	0.14324	0.14324	0.0321261	0.0850459	8.20705	8.20705	1.84069	4.87277	0.176158	0.0182307	0.00374615	0.0971944	0.884747	2.19508	0.727867	0.715693	79.7167	4847894	75.1794	6154483	81864	2.18391	0.742866	71.9871	5992768	2.22083	2.51013	0.730518	16.4055	8.15597	10.8214	6
35	772.68	17	7	61778	1.64807	-0.17054	1.17549e-38	-0.17054	-0.10755	-9.77123	6.73509e-37	-9.77123	-6.16218	0.19001	0.19001	0.0321261	0.10445	10.8868	10.8868	1.84069	5.98456	0.25173	0.0810275	0.0232108	0.166379	0.974617	2.2034	0.6708	0.66034	83.3929	5151845	77.4743	6982763	90130	2.40443	0.685432	71.7564	8320642	3.09341	3.17398	0.532767	15.9177	8.12913	9.1313	7
36	772.68	17	6	39169	1.04492	-0.190299	0.0680456	-0.190299	-0.062945	-10.9033	3.89873	-10.9033	-3.60649	0.174658	0.174658	-0.05087	0.0636603	10.0072	10.0072	-2.91464	3.64747	0.0292335	-0.15564	-0.00385495	-0.0632031	0.949463	1.77563	0.683022	0.680813	82.4856	3230878	79.7124	4387929	55047	1.46851	0.711556	75.2761	4345552	1.54003	1.622	0.678507	15.5944	7.10262	10.0992	6
37	772.68	17	6	44695	1.19234	-0.214927	0.0680456	-0.214927	-0.0821858	-12.3144	3.89873	-12.3144	-4.7089	0.199465	0.199465	-0.05087	0.10139	11.4285	11.4285	-2.91464	5.80921	0.35068	0.0698516	0.0286232	0.210266	0.81667	1.97623	0.588096	0.581927	83.4616	3730318	79.1551	4823160	60933	1.62553	0.733511	76.4842	4815962	1.67978	2.05687	0.709819	15.0063	6.69455	8.74658	6
38	772.68	17	7	39262	1.0474	-0.254478	0.0762795	-0.254478	-0.0970833	-14.5805	4.37049	-14.5805	-5.56246	0.207423	0.207423	-0.0315456	0.0968825	11.8845	11.8845	-1.80743	5.55096	0.320306	0.0147271	0.00814144	0.167517	0.837689	1.81701	0.593433	0.575442	81.9197	3216330	76.7237	4305966	56123	1.49721	0.699571	73.3148	4664795	1.69739	2.02628	0.617066	15.956	6.79283	11.6119	7
39	772.68	17	6	65005	1.73416	-0.172385	1.17549e-38	-0.172385	-0.143507	-9.87695	6.73509e-37	-9.87695	-8.22236	0.172031	0.172031	0.102345	0.144534	9.85662	9.85662	5.86391	8.28117	0.415842	0.230397	0.105633	0.323119	0.959147	2.10881	0.704569	0.705163	85.1414	5534614	78.7622	7220604	91676	2.44567	0.709073	72.3528	7783597	2.8699	2.99214	0.604257	16.3804	10.7646	7.742	6
40	772.68	17	6	70057	1.86893	-0.201279	1.17549e-38	-0.201279	-0.13418	-11.5324	6.73509e-37	-11.5324	-7.68796	0.204769	0.204769	0.0962211	0.138411	11.7324	11.7324	5.51306	7.93039	0.384757	0.181641	0.0773328	0.283199	0.927766	2.26168	0.810255	0.812789	82.3234	5767329	77.2543	7412009	95943	2.5595	0.730194	72.6541	7570211	2.77965	2.99607	0.672363	15.728	9.08021	7.51607	6
41	772.68	17	6	91636	2.4446	-0.201279	0.0831738	-0.201279	-0.0822149	-11.5324	4.76551	-11.5324	-4.71057	0.204769	0.204769	0.0820855	0.138575	11.7324	11.7324	4.70315	7.93976	0.252068	0.13902	0.0385376	0.195544	1.02934	2.53284	0.703949	0.704219	79.3402	7270423	75.0329	9270920	123558	3.29619	0.741644	70.0197	10100776	3.84836	3.73868	0.635231	15.2357	10.5517	6.04436	6
42	772.68	17	6	154068	4.11012	2.35046	2.35046	-0.310106	0.312524	134.672	134.672	-17.7677	17.9063	0.755808	0.755808	0.0949018	0.228964	43.3046	43.3046	5.43747	13.1187	0.217252	0.101491	0.025337	0.159372	1.6205	2.53124	0.917842	0.941099	75.2003	11585962	71.4509	15010407	210080	5.60437	0.733378	64.514	14429802	5.96689	3.68213	0.688821	14.4517	12.2893	4.73752	6
43	772.68	17	6	148427	3.95963	2.3826	2.3826	-0.310106	0.614487	136.513	136.513	-17.7677	35.2075	0.800066	0.800066	0.126313	0.349392	45.8404	45.8404	7.23723	20.0187	0.379825	0.19101	0.0804787	0.285417	1.40629	2.78787	1.16672	1.1061	74.7404	11093493	72.2949	13760465	190338	5.0777	0.779808	66.6513	12579366	5.03491	3.58027	0.786435	14.2364	14.3318	4.38955	6
44	772.68	17	6	169801	4.52983	2.32554	2.32554	-0.201977	0.599703	133.243	133.243	-11.5724	34.3605	1.10291	1.10291	0.114551	0.43747	63.1924	63.1924	6.56328	25.0652	0.733536	0.103245	0.0893253	0.41839	1.91956	2.78742	1.67726	1.41535	76.7442	13031236	73.2273	16067177	219415	5.8534	0.77388	64.4023	15045591	6.23233	3.24674	0.726829	13.9192	10.3148	4.49454	6
45	772.68	17	6	142218	3.79399	1.76454	1.76454	-0.209507	0.418528	101.1	101.1	-12.0039	23.9799	0.908927	0.908927	0.102263	0.37832	52.0777	52.0777	5.85926	21.6762	0.173689	0.0554224	0.0107321	0.114556	1.37733	2.72416	1.05051	1.04582	74.0666	10533604	71.2617	13296369	186585	4.97758	0.762216	65.8545	12155659	4.92419	3.57517	0.77048	13.9996	16.4578	4.67634	6
46	772.68	17	6	115951	3.09326	1.20401	1.20401	-0.316985	0.0282722	68.985	68.985	-18.1619	1.61988	1.01023	1.01023	0.182997	0.453925	57.8819	57.8819	10.485	26.008	1.03962	0.299412	0.349029	0.669516	1.49319	2.47571	1.10549	1.09812	76.8267	8908132	72.9878	11403325	156236	4.16795	0.742153	65.7552	10424031	4.2291	2.83226	0.731423	13.7908	18.3827	5.0235	6
47	772.68	17	6	69553	1.85549	1.21849	1.21849	-0.267191	0.828564	69.8141	69.8141	-15.3089	47.4732	0.908927	0.908927	0.281177	0.65502	52.0777	52.0777	16.1103	37.5299	4.65269	0.709281	3.92091	2.68099	1.3175	2.61983	2.10882	1.66361	67.0574	4664045	79.929	7840235	98090	2.61678	0.709073	73.3466	6588223	2.39624	1.81877	0.774333	12.7637	17.3265	3.9491	6
48	772.68	17	6	118868	3.17108	1.70526	1.70526	-0.0973633	0.755674	97.7041	97.7041	-5.57851	43.2969	1.10291	1.10291	0.19476	0.550326	63.1924	63.1924	11.159	31.5314	2.71406	0.489595	1.503	1.60183	2.00158	2.72165	2.1097	1.84697	80.7243	9595534	76.6536	12039669	157066	4.1901	0.756803	64.7446	11904052	4.90494	2.45054	0.646507	12.7153	10.0813	4.0132	6
49	772.68	17	7	120914	3.22566	2.3826	2.3826	0.737103	1.56405	136.513	136.513	42.2329	89.6133	1.01159	1.01159	0.211626	0.663819	57.9601	57.9601	12.1253	38.034	4.17513	0.278928	1.47693	2.22703	1.54881	2.99076	1.9991	2.01937	88.6052	10713610	82.2982	13500028	164038	4.37609	0.73711	69.6564	10778539	4.12801	2.66528	0.781408	13.3072	12.3614	3.56051	7
50	772.68	17	6	103704	2.76654	1.70526	1.70526	-0.459869	0.373096	97.7041	97.7041	-26.3485	21.3768	0.99387	0.99387	0.307475	0.602549	56.9446	56.9446	17.617	34.5235	2.65966	0.522265	1.55881	1.59096	1.59351	2.72076	1.38144	1.26145	88.2146	9148209	81.7723	11541838	141146	3.76539	0.734729	70.1988	10444224	3.96907	2.49078	0.697026	13.6072	8.2589	4.5335	6
51	772.68	17	6	113554	3.02931	3.03359	3.03359	0.0912305	1.30343	173.812	173.812	5.22712	74.6811	0.99387	0.99387	0.042579	0.335649	56.9446	56.9446	2.4396	19.2313	0.456933	0.0284269	0.0197568	0.24268	1.50478	2.70199	0.945575	0.935325	71.7921	8152284	67.8081	11295140	166575	4.44377	0.681699	61.8484	10781023	4.65022	3.0903	0.651434	12.2891	8.32788	4.92409	6
52	772.68	17	6	97704	2.60648	2.08309	2.08309	-0.951841	0.113609	119.352	119.352	-54.5365	6.50933	0.938851	0.938851	0.435053	0.62926	53.7922	53.7922	24.9267	36.0539	2.99609	0.611953	2.09437	1.80402	1.70442	2.60695	1.59086	1.37462	85.9086	8393614	79.8017	10629190	133195	3.55328	0.733541	67.3496	9498316	3.7623	2.20739	0.692788	12.8219	6.3066	5.11337	6
53	772.68	17	6	98363	2.62406	3.03359	3.03359	-0.951841	0.648783	173.812	173.812	-54.5365	37.1725	0.576499	0.576499	0.0548391	0.219122	33.031	33.031	3.14205	12.5548	0.0998301	-0.00402059	-3.26422e-05	0.0479047	1.20134	2.52538	0.831829	0.829076	69.6186	6847892	66.2513	9036081	136391	3.63854	0.721184	62.1906	8476678	3.63616	3.02676	0.721657	11.514	6.7399	5.90967	6
54	772.68	17	6	64996	1.73392	2.41615	2.41615	-0.567614	0.829523	138.435	138.435	-32.5219	47.5282	0.137392	0.137392	-0.0420066	0.0761209	7.87195	7.87195	-2.4068	4.3614	0.113255	0.00499123	0.000830258	0.0591231	0.848438	2.5115	0.62672	0.620835	75.5237	4908740	70.1453	7410216	105641	2.81822	0.615254	66.0645	7977341	3.2213	3.79675	0.538266	10.5572	8.5393	6.07204	6
55	772.68	17	6	109556	2.92266	1.97824	1.97824	-0.557008	0.309849	113.345	113.345	-31.9142	17.753	0.281343	0.281343	-0.0920648	0.144073	16.1198	16.1198	-5.27492	8.25476	0.152584	-0.230923	-0.0345729	-0.0391699	1.35558	3.02304	0.789553	0.791199	70.324	7704411	66.0661	10833781	163984	4.37465	0.66809	60.7862	11313655	4.96524	3.66283	0.588624	11.4736	10.1064	5.25163	6
56	772.68	17	7	95098	2.53696	1.98834	1.98834	-0.567614	0.210707	113.924	113.924	-32.5219	12.0726	0.26233	0.26233	-0.10311	0.101051	15.0304	15.0304	-5.90777	5.78982	0.379563	0.0175067	0.0112016	0.198535	1.17101	2.7584	0.803307	0.799744	73.0046	6942587	68.4285	9626455	140679	3.75294	0.675993	60.6659	13813215	6.07424	5.18719	0.417658	9.04911	10.3178	6.65725	7
57	772.68	17	6	89196	2.37951	0.878648	0.878648	-0.32466	0.0846814	50.3428	50.3428	-18.6016	4.85189	1.11038	1.11038	0.202855	0.528348	63.6201	63.6201	11.6228	30.2721	1.62878	0.646439	1.19093	1.13761	1.69023	2.11788	1.14281	1.14272	75.9176	6771544	72.6026	8644431	119065	3.17633	0.749137	63.1908	9104153	3.8435	2.27395	0.619099	12.0417	5.03398	6.12336	6
58	772.68	17	6	117169	3.12575	-0.557193	1.17549e-38	-0.557193	-0.305978	-31.9248	6.73509e-37	-31.9248	-17.5312	0.938851	0.938851	0.127232	0.381071	53.7922	53.7922	7.28987	21.8338	0.551727	0.205339	0.126602	0.378533	1.39012	2.32017	0.955716	0.953517	75.8803	8890821	70.9881	11871631	167234	4.46135	0.700629	65.3424	9962066	4.06721	2.92579	0.768526	13.9711	6.8446	5.90787	6
59	772.68	17	6	74348	1.9834	-0.214927	1.17549e-38	-0.214927	-0.156948	-12.3144	6.73509e-37	-12.3144	-8.99246	0.213109	0.213109	0.0962211	0.15815	12.2102	12.2102	5.51306	9.06135	0.390284	0.142928	0.0613313	0.266606	1.12537	2.16702	0.724952	0.728016	80.8597	6011759	75.4114	8014195	106273	2.83508	0.699594	68.7827	8438238	3.27276	2.90818	0.606033	15.06	7.55401	7.45749	6
60	772.68	17	6	76035	2.02841	-0.589649	1.17549e-38	-0.589649	-0.226995	-33.7844	6.73509e-37	-33.7844	-13.0058	0.338748	0.338748	0.0169851	0.203716	19.4088	19.4088	0.973174	11.6721	0.622568	0.180202	0.127821	0.401385	1.22306	2.3984	0.752133	0.760652	74.851	5691298	71.078	7598163	106899	2.85178	0.711279	65.8573	7444679	3.01567	2.46567	0.672623	14.1948	5.93288	7.40619	6
61	772.68	17	6	98228	2.62046	0.878648	0.878648	-0.735125	-0.292485	50.3428	50.3428	-42.1196	-16.7582	1.11038	1.11038	0.261776	0.60036	63.6201	63.6201	14.9987	34.3981	2.30969	0.658775	1.73217	1.48423	1.70155	2.19083	1.47106	1.50078	83.0853	8161301	79.1538	10014854	126524	3.37532	0.776359	68.3153	9547174	3.7282	2.19107	0.702876	13.3005	5.07336	6.21522	6
62	772.68	17	6	119637	3.19159	-0.211644	1.17549e-38	-0.211644	-0.152128	-12.1263	6.73509e-37	-12.1263	-8.7163	0.505352	0.505352	0.0859418	0.21756	28.9545	28.9545	4.9241	12.4653	0.263661	0.0829559	0.0241386	0.173309	1.30322	2.61159	0.908609	0.907982	76.5936	9163429	72.8677	11925312	163657	4.36593	0.731023	68.4431	11283625	4.39806	3.37475	0.725682	14.6056	8.70236	5.85791	6
63	772.68	17	6	71639	1.91114	-0.328786	0.0762795	-0.328786	-0.188576	-18.838	4.37049	-18.838	-10.8046	0.316479	0.316479	-0.0315456	0.198163	18.1329	18.1329	-1.80743	11.3539	0.495436	-0.011612	0.000544676	0.241912	1.05949	2.29745	0.775273	0.765832	75.8422	5433262	72.4788	6944773	95818	2.55617	0.747657	69.5736	6483791	2.48615	2.34655	0.768714	16.2019	6.18438	13.2981	6
64	772.68	17	6	71930	1.9189	-0.254478	0.0868645	-0.254478	-0.0928473	-14.5805	4.97697	-14.5805	-5.31976	0.167828	0.167828	0.0652012	0.123228	9.61585	9.61585	3.73575	7.06042	0.311056	0.0906766	0.0311792	0.200866	0.948024	2.28778	0.657672	0.655191	80.8429	5815031	75.8417	7671239	101148	2.69836	0.711136	72.6791	7241235	2.65794	2.80366	0.721949	16.708	7.7214	12.5977	6
65	772.68	17	7	26124	0.696918	0.362848	0.362848	-0.215411	-0.019489	20.7897	20.7897	-12.3421	-1.11664	0.229453	0.229453	-0.0971337	0.0903681	13.1467	13.1467	-5.56535	5.17771	0.605732	0.00435276	0.0238335	0.305042	0.766431	1.46675	0.62038	0.572227	83.8513	2190532	80.3275	2827688	35202	0.939094	0.742117	77.1476	2767433	0.956966	1.2486	0.728257	15.4909	5.72406	12.3504	7
66	772.68	17	6	11574	0.308763	-0.190299	0.104608	-0.190299	-0.0698298	-10.9033	5.99358	-10.9033	-4.00095	0.213877	0.213877	-0.0743627	0.101064	12.2543	12.2543	-4.26067	5.79054	1.44153	0.219138	0.353622	0.830333	0.684166	1.26034	0.58534	0.577929	89.5998	1037028	84.5327	1359540	16083	0.429051	0.719642	80.4133	1279337	0.424423	0.620351	0.727489	15.3374	6.27571	10.7274	6
67	772.68	17	7	19054	0.508309	-0.267662	0.150141	-0.267662	-0.0652612	-15.3359	8.60245	-15.3359	-3.73919	0.174658	0.174658	-0.0939662	0.0774346	10.0072	10.0072	-5.38387	4.43667	0.73335	-0.128365	-0.0692353	0.302492	0.838373	1.49041	0.641544	0.651909	90.1112	1716979	86.4846	2201551	25456	0.679097	0.748507	79.4615	2480396	0.832733	0.993273	0.610411	14.9303	6.20618	9.75354	7
68	772.68	17	6	38930	1.03855	-0.19663	0.0808255	-0.19663	-0.0989625	-11.2661	4.63096	-11.2661	-5.67014	0.193893	0.193893	-0.10078	0.0652957	11.1092	11.1092	-5.77424	3.74117	0.374625	-0.00759169	0.00129078	0.183517	1.10697	1.92326	0.585283	0.587221	80.3115	3126528	75.533	4455238	58984	1.57353	0.66001	69.107	4440554	1.71418	1.54854	0.605856	13.9765	5.36571	8.80105	6
69	772.68	17	6	94355	2.51714	0.987869	0.987869	-0.91899	-0.261698	56.6007	56.6007	-52.6542	-14.9942	1.14471	1.14471	0.304062	0.6154	65.5873	65.5873	17.4215	35.2598	2.3153	0.804343	2.10471	1.55982	1.46568	2.51594	1.21399	1.21707	87.5786	8263480	82.4405	10330285	125306	3.34283	0.752997	73.1165	9428514	3.44009	2.34709	0.731707	16.4067	5.29577	14.7947	6
70	772.68	17	7	126420	3.37254	2.17273	2.17273	-0.37664	0.342016	124.488	124.488	-21.5799	19.5961	0.962379	0.962379	0.0515014	0.341049	55.1403	55.1403	2.95081	19.5407	0.325296	0.0890237	0.0337361	0.20716	1.53423	2.49668	1.25306	1.26877	76.492	9670117	72.6522	12441027	171241	4.56825	0.738258	67.2523	13173115	5.22545	3.4059	0.645408	16.8931	7.16821	14.5816	7
71	772.68	17	6	72733	1.94032	2.40172	2.40172	0.360994	1.70416	137.608	137.608	20.6834	97.6409	1.03309	1.03309	0.376931	0.647643	59.1918	59.1918	21.5965	37.1072	4.18104	0.583181	2.79352	2.38211	1.20795	2.70017	1.61095	1.65541	92.4543	6724482	85.5557	9109199	106471	2.84036	0.683125	77.7171	6656334	2.28487	1.89152	0.849205	17.5121	8.65203	15.9977	6
72	772.68	17	6	103280	2.75523	2.43421	2.43421	0.816284	1.41493	139.47	139.47	46.7696	81.0695	0.962379	0.962379	0.376931	0.660822	55.1403	55.1403	21.5965	37.8623	3.48667	0.530202	2.13187	2.00844	1.71509	2.78448	2.07113	1.68083	88.8978	9181361	83.7131	11584221	138380	3.69161	0.746351	72.091	9432073	3.49034	2.03507	0.789388	16.6876	6.73237	15.9593	6
73	772.68	17	6	118816	3.16969	2.55031	2.55031	1.59554	2.05433	146.122	146.122	91.4179	117.704	1.21626	1.21626	0.245163	0.581238	69.6868	69.6868	14.0468	33.3025	2.59288	0.408701	1.1928	1.50079	2.22077	2.64934	2.60792	1.79886	80.9434	9617366	77.9206	12030393	154393	4.11879	0.769569	63.6128	13316291	5.58445	2.51465	0.567592	17.1377	10.6038	16.5698	6
74	772.68	17	7	119581	3.1901	2.55031	2.55031	-0.79737	0.705237	146.122	146.122	-45.6859	40.4071	1.01121	1.01121	0.228268	0.690125	57.9379	57.9379	13.0788	39.5412	3.78621	0.261168	1.25671	2.02369	1.62694	2.91527	1.72119	1.86882	87.3131	10440994	81.2783	13338576	164110	4.37801	0.728664	69.2082	11570749	4.46011	2.74141	0.715251	17.9027	12.8349	16.4034	7
75	772.68	17	6	91640	2.44471	2.29718	2.29718	0.659147	1.41092	131.619	131.619	37.7663	80.8399	0.925154	0.925154	0.228268	0.6551	53.0074	53.0074	13.0788	37.5345	5.6998	0.533322	3.70816	3.11656	1.47138	2.60294	1.98367	1.98686	90.718	8313399	84.5676	10507858	124254	3.31476	0.737522	71.3989	7209604	2.69378	1.83078	0.907539	17.7421	15.3975	16.67	6
76	772.68	17	6	95860	2.55729	2.72208	2.72208	0.191501	1.22812	155.964	155.964	10.9722	70.366	0.9125	0.9125	0.251518	0.633306	52.2824	52.2824	14.4109	36.2857	4.55225	0.783594	4.28471	2.66792	1.8283	2.48039	2.66448	2.01186	86.9687	8336821	82.6591	10535979	127463	3.40037	0.752061	70.0381	8706412	3.31625	1.81384	0.771139	17.1947	17.5711	16.5072	6
77	772.68	17	6	70747	1.88734	-0.380411	1.17549e-38	-0.380411	-0.184647	-21.7959	6.73509e-37	-21.7959	-10.5795	0.394841	0.394841	0.0829418	0.193043	22.6227	22.6227	4.75221	11.0605	0.304646	0.179551	0.0600677	0.242099	0.803531	2.43528	0.65682	0.657196	81.0727	5735653	76.893	7060620	91824	2.44962	0.770463	72.6612	6965904	2.55751	3.18284	0.73796	15.5578	20.214	8.06309	6
78	772.68	17	6	77082	2.05634	-0.231462	1.17549e-38	-0.231462	-0.171204	-13.2618	6.73509e-37	-13.2618	-9.80928	0.230882	0.230882	0.117914	0.171496	13.2286	13.2286	6.75598	9.82599	0.44126	0.266921	0.129138	0.354091	0.843236	2.38592	0.701656	0.701434	83.8009	6459542	78.8575	7957193	100906	2.6919	0.763899	73.1646	8314459	3.03162	3.59522	0.678297	16.2234	18.4075	7.82307	6
79	772.68	17	6	57762	1.54093	-0.253326	1.17549e-38	-0.253326	-0.17041	-14.5145	6.73509e-37	-14.5145	-9.76377	0.276223	0.276223	-0.0308365	0.15889	15.8264	15.8264	-1.7668	9.10371	0.475076	0.0759084	0.0485395	0.275492	0.817167	2.24561	0.604643	0.60837	84.8355	4900266	78.3638	6169030	78723	2.10012	0.733737	72.3611	6181747	2.27902	2.78893	0.676139	16.0832	20.9815	9.72837	6
80	772.68	17	6	60776	1.62134	0.923389	0.923389	-0.810171	-0.114472	52.9063	52.9063	-46.4194	-6.55874	0.559842	0.559842	0.0829418	0.273178	32.0766	32.0766	4.75221	15.6519	0.307292	-0.0281345	-0.0085438	0.139579	0.939888	2.2282	0.678263	0.648642	79.9065	4856396	74.7253	6437886	86154	2.29836	0.705434	70.7781	5794028	2.18385	2.32352	0.742422	14.9177	21.7019	8.37982	6
81	772.68	17	5	33133	0.883899	0.740711	0.740711	-0.279678	0.000122321	42.4396	42.4396	-16.0244	0.00700846	0.442784	0.442784	-0.0308365	0.273586	25.3697	25.3697	-1.7668	15.6753	0.901984	0.555703	0.569485	0.728843	0.772118	1.88328	0.634672	0.603737	101.509	3363287	91.7343	4346098	47377	1.26389	0.699348	-1000	-1000	-1000	-1000	-1000	15.6512	22.3572	9.79023	5
82	772.68	17	6	61530	1.64145	-0.577844	1.17549e-38	-0.577844	-0.2508	-33.108	6.73509e-37	-33.108	-14.3698	0.639883	0.639883	0.0521561	0.27161	36.6626	36.6626	2.98832	15.5621	0.286137	-0.0374345	-0.00929883	0.124351	0.946161	2.26312	0.688247	0.687018	79.3473	4882241	74.8329	6216070	83066	2.21598	0.740736	70.0513	5819848	2.21634	2.34246	0.740614	16.0516	21.8241	11.4318	6
83	772.68	17	6	94852	2.5304	-0.6209	1.17549e-38	-0.6209	-0.322017	-35.575	6.73509e-37	-35.575	-18.4502	0.811264	0.811264	0.190564	0.364988	46.482	46.482	10.9185	20.9123	1.26948	0.372555	0.550514	0.821019	1.44262	2.3155	1.22976	1.23468	77.7734	7376967	74.6963	9146930	122455	3.26677	0.774587	65.0782	8628591	3.53709	2.45185	0.715389	16.39	21.3276	13.0758	6
84	772.68	17	7	88894	2.37145	0.792406	0.792406	-0.72564	-0.24518	45.4015	45.4015	-41.5761	-14.0478	0.924058	0.924058	0.189448	0.451751	52.9446	52.9446	10.8546	25.8834	1.44049	0.300297	0.516874	0.870394	1.35728	2.31524	1.16538	1.145	80.0746	7118148	76.7684	8712374	113489	3.02758	0.783283	66.8391	9750314	3.89161	2.86722	0.609375	14.0577	21.1854	6.84669	7
85	772.68	17	5	92491	2.46741	-0.557026	0.252168	-0.557026	-0.257938	-31.9153	14.4482	-31.9153	-14.7788	0.752356	0.752356	0.189448	0.4927	43.1068	43.1068	10.8546	28.2296	2.15271	0.765572	1.83422	1.45914	1.55823	2.21324	1.07043	1.06555	75.7568	7006818	73.4984	8768438	119301	3.18263	0.775274	65.7016	6081811	2.46944	1.58477	0.999177	13.5073	19.9346	5.63241	5
86	772.68	17	6	54464	1.45295	0.31967	0.31967	-0.307786	-0.0301562	18.3158	18.3158	-17.6348	-1.72782	-0.307182	0.219047	-0.307182	0.0310496	-17.6002	12.5505	-17.6002	1.77901	0.0203527	-0.63155	0.0120548	-0.305599	1.02902	2.52612	0.625007	0.633187	70.7341	3852461	64.8858	5630592	86777	2.31498	0.627632	61.1715	5677813	2.47613	2.4063	0.586783	6.56658	9.20622	14.7259	6
87	772.68	17	5	60468	1.61312	-0.312049	0.199364	-0.312049	-0.0792264	-17.8791	11.4227	-17.8791	-4.53934	-0.293531	0.219047	-0.293531	-0.00375253	-16.8181	12.5505	-16.8181	-0.215004	-0.400439	-0.862574	0.420491	-0.631507	0.994956	2.68453	0.596933	0.596733	70.2835	4249905	64.8398	6237978	96206	2.56652	0.628526	60.5145	4440942	1.95775	1.96768	0.823967	6.12917	10.4388	15.0156	5
88	772.68	17	6	96098	2.56364	0.792176	0.792176	-0.307786	0.141185	45.3883	45.3883	-17.6348	8.08933	0.781352	0.781352	-0.307182	0.215382	44.7682	44.7682	-17.6002	12.3405	0.0358462	-0.443021	-0.00841908	-0.203587	1.38117	2.32797	0.892603	0.896267	66.595	6399646	63.367	8687997	137106	3.65762	0.700903	59.1983	7770059	3.50152	2.53519	0.732148	7.74039	7.84097	15.8967	6
89	772.68	17	6	88703	2.36636	2.92722	2.92722	-0.0855827	1.07855	167.717	167.717	-4.90353	61.7964	0.169933	0.169933	0.0295007	0.117353	9.73644	9.73644	1.69027	6.72383	0.192961	0.0519094	0.0119004	0.122435	0.972047	2.77605	0.78657	0.772349	70.7273	6273720	66.4528	8953180	134730	3.59423	0.658376	61.3907	10318841	4.48405	4.61299	0.527728	4.71915	15.001	13.7941	6
90	772.68	17	7	138837	3.7038	3.07717	3.07717	-0.149425	1.51715	176.309	176.309	-8.56142	86.9264	0.784296	0.784296	0.0343588	0.242255	44.9368	44.9368	1.96861	13.8802	0.219653	0.0618059	0.0159601	0.140729	1.46023	3.12939	0.983974	0.99576	68.8952	9565198	65.5399	13274262	202537	5.40314	0.68549	59.3639	16499873	7.41481	5.07784	0.499514	5.68284	16.1105	16.063	7
91	772.68	17	6	152888	4.07864	3.07717	3.07717	0.659217	2.44095	176.309	176.309	37.7704	139.856	0.750223	0.750223	0.0343588	0.345966	42.9846	42.9846	1.96861	19.8224	0.676316	0.0301278	0.0383587	0.353222	1.56292	2.97729	1.42203	1.3688	68.9366	10539574	66.5416	13125656	197255	5.26223	0.775078	61.0718	10693426	4.67109	2.9887	0.873167	6.223	17.9201	17.19	6
92	772.68	17	7	159397	4.25228	2.15387	2.15387	-0.150057	0.421736	123.408	123.408	-8.59761	24.1637	0.817978	0.817978	0.0284787	0.250059	46.8667	46.8667	1.63171	14.3273	0.173523	0.0103796	0.00297014	0.0919514	1.51071	2.91199	1.01421	1.00795	68.8312	10971483	65.9871	14664699	222236	5.92866	0.717242	60.1635	17516266	7.76694	5.14126	0.547485	4.10364	16.0238	11.4548	7
93	772.68	17	6	92137	2.45797	2.23089	2.23089	0.342765	1.39683	127.821	127.821	19.639	80.0324	0.39046	0.39046	0.0491979	0.174543	22.3717	22.3717	2.81883	10.0006	0.324178	0.17602	0.0617784	0.250099	1.13326	2.80691	0.964119	0.853673	72.5603	6685492	67.8352	9239499	136205	3.63358	0.676458	62.0532	10590048	4.55277	4.01741	0.539884	4.18257	13.8675	11.9169	6
94	772.68	17	7	83429	2.22566	2.92722	2.92722	-0.108432	0.913181	167.717	167.717	-6.21271	52.3214	0.278293	0.278293	0.0805719	0.192542	15.945	15.945	4.61643	11.0319	0.625276	0.148399	0.111816	0.386838	1.21151	2.75035	0.936659	0.950147	72.9999	6090309	69.1177	8066929	116713	3.11359	0.714822	59.8571	12382753	5.51878	4.55528	0.403288	4.73692	12.6928	13.9316	7
95	772.68	17	6	96400	2.57169	2.90789	2.90789	-0.810785	0.805634	166.61	166.61	-46.4546	46.1595	0.340521	0.340521	0.050877	0.167537	19.5104	19.5104	2.91504	9.59917	0.210026	0.106103	0.0246956	0.158064	1.14018	2.79666	0.724794	0.747822	72.2737	6967186	67.0024	10152811	151529	4.04239	0.636182	60.9836	10794190	4.72192	4.14137	0.544628	5.55583	13.9145	15.6256	6
96	772.68	17	6	86059	2.29582	2.97067	2.97067	-0.529204	0.482462	170.207	170.207	-30.3212	27.643	-0.35085	0.343838	-0.35085	0.122222	-20.1022	19.7004	-20.1022	7.00279	0.142432	-0.406056	-0.0518188	-0.131812	1.28133	2.07109	1.04922	1.14823	67.2967	5791486	65.5157	7560245	115396	3.07845	0.745771	62.3668	7194598	3.07748	2.40179	0.746008	6.38186	21.1198	13.9343	6
97	772.68	17	7	63117	1.68379	0.6026	0.6026	-0.481302	-0.143287	34.5264	34.5264	-27.5766	-8.20972	0.33505	0.33505	-0.23738	0.144078	19.197	19.197	-13.6009	8.25505	0.467821	-0.275513	-0.118514	0.096154	1.08316	2.12765	0.795899	0.775835	68.1337	4300394	65.7414	6022968	91616	2.44407	0.68893	61.0716	8200975	3.58235	3.30731	0.470024	5.20658	20.0099	12.7968	7
98	772.68	17	5	80014	2.13456	2.46904	2.46904	-0.529204	0.679193	141.466	141.466	-30.3212	38.9149	-0.35085	0.336677	-0.35085	0.069077	-20.1022	19.2902	-20.1022	3.95782	-0.233804	-0.721747	0.184537	-0.477775	1.3317	1.94756	1.14301	1.13859	68.2909	5464226	65.9417	7068163	107188	2.85949	0.746483	63.1167	4907321	2.07416	1.55752	1.02912	6.07641	21.2208	12.4591	5
99	772.68	17	8	103323	2.75638	2.97067	2.97067	2.11312	2.47165	170.207	170.207	121.073	141.615	-0.39461	0.341482	-0.39461	-0.0100069	-22.6095	19.5655	-22.6095	-0.573352	0.662707	-0.535552	-0.318105	0.0635777	1.2515	2.3377	1.12429	1.07268	68.9603	7125182	65.7787	9021092	137143	3.65861	0.753396	63.7954	9796096	4.09643	3.27322	0.672873	7.32691	22.2085	12.8703	8
100	772.68	17	5	64508	1.7209	2.29783	2.29783	-0.678914	0.607289	131.656	131.656	-38.8989	34.7951	0.513405	0.513405	-0.369764	0.143332	29.4159	29.4159	-21.1859	8.21232	0.50459	-0.050218	-0.0215062	0.227186	1.2155	2.10082	0.879785	0.840631	68.6513	4428559	66.5304	6284264	94457	2.51986	0.682935	63.5505	4671468	1.96099	1.61332	0.877565	7.04764	22.0205	14.6901	5
101	772.68	17	7	202465	5.40122	-0.902966	1.17549e-38	-0.902966	-0.587446	-51.7361	6.73509e-37	-51.7361	-33.6582	0.70901	0.70901	0.202618	0.518144	40.6233	40.6233	11.6091	29.6875	3.62094	0.956817	4.0837	2.28888	1.97496	3.60284	1.81369	1.8459	84.5544	17119298	78.5509	21937704	279280	7.45044	0.724953	66.8914	11401301	4.54701	2.30233	1.18786	6.89043	22.3792	16.594	7
102	772.68	17	6	55391	1.47768	2.30771	2.30771	-0.555573	0.575528	132.222	132.222	-31.832	32.9753	0.556324	0.556324	-0.316807	0.250908	31.875	31.875	-18.1517	14.376	1.13683	0.172152	0.22616	0.654489	1.13962	2.04869	0.855013	0.88022	70.8862	3926459	67.4256	5062246	75079	2.00291	0.73777	63.6723	5430578	2.27529	1.99654	0.649447	7.99001	22.6625	14.6425	6
103	772.68	17	7	104745	2.79431	2.45276	2.45276	0.659217	1.50497	140.533	140.533	37.7704	86.2287	0.833238	0.833238	0.194395	0.611227	47.741	47.741	11.138	35.0207	3.16579	0.366527	1.44488	1.76616	1.50633	2.60335	1.52553	1.68376	77.1049	8076352	74.1128	10234089	138088	3.68382	0.758538	63.8071	10482804	4.38279	2.90959	0.637565	6.84213	16.4855	18.0025	7
104	772.68	17	6	142705	3.80698	2.39342	2.39342	-0.810785	0.986694	137.133	137.133	-46.4546	56.5334	0.951539	0.951539	-0.206968	0.455596	54.5192	54.5192	-11.8584	26.1037	1.10166	-0.0144163	0.0191186	0.543622	1.51918	3.1102	2.90228	1.21847	70.635	10079971	67.3364	13449227	199732	5.32831	0.714482	62.2941	11384522	4.8754	3.20922	0.780857	6.47465	14.5135	17.1632	6
105	772.68	17	7	94684	2.52591	2.16403	2.16403	0.298346	0.903033	123.99	123.99	17.094	51.74	0.894743	0.894743	0.447123	0.698277	51.265	51.265	25.6182	40.0083	5.20201	0.677114	4.42252	2.93956	1.77559	2.93381	2.5858	2.10909	84.9818	8046420	81.4615	9875746	121232	3.23414	0.781015	65.8744	9222504	3.73486	2.10345	0.676308	7.21937	10.0203	18.2738	7
106	772.68	17	6	125100	3.33733	1.8657	1.8657	-0.156193	0.47641	106.897	106.897	-8.9492	27.2963	1.0565	1.0565	-0.206968	0.343253	60.533	60.533	-11.8584	19.667	1.4905	0.069132	0.158544	0.779815	1.58998	3.04367	1.48351	1.37059	72.3838	9055211	69.7553	11634074	166784	4.44935	0.750072	62.4932	11658363	4.97676	3.13007	0.670583	6.67771	12.3151	17.3216	6
107	772.68	17	7	135046	3.60266	2.93912	2.93912	-1.12437	1.36606	168.399	168.399	-64.4217	78.2693	1.0565	1.0565	-0.131892	0.457181	60.533	60.533	-7.55684	26.1945	1.15263	0.145803	0.202529	0.649216	1.62064	2.85077	1.27905	1.27203	73.6071	9940343	70.2188	13111260	186720	4.98119	0.723254	61.889	15317778	6.60274	4.07415	0.545632	7.98783	12.2441	17.8651	7
108	772.68	17	6	82102	2.19026	-0.220586	0.167512	-0.220586	-0.0379461	-12.6386	9.59776	-12.6386	-2.17415	0.257361	0.257361	-0.223819	0.115024	14.7457	14.7457	-12.8239	6.59038	0.0822369	-0.291762	-0.0217977	-0.104763	0.872122	2.89644	0.656281	0.655141	71.1099	5838267	65.5581	8079907	123248	3.28792	0.666153	62.8322	6978670	2.96301	3.39747	0.739202	5.77923	11.9718	15.3451	6
109	772.68	17	6	71829	1.9162	0.846704	0.846704	0.221384	0.658579	48.5126	48.5126	12.6844	37.7338	0.91389	0.91389	0.212867	0.644964	52.362	52.362	12.1964	36.9537	6.24221	0.770897	5.8826	3.50656	1.71449	2.65194	1.97359	2.00649	84.3039	6055466	79.9681	7843755	98086	2.61667	0.732306	66.5936	6240144	2.49979	1.45804	0.766545	7.72489	7.81221	17.4463	6
110	772.68	17	6	75356	2.01029	3.07436	3.07436	-0.165208	2.09022	176.148	176.148	-9.46575	119.761	0.220784	0.220784	-0.0544013	0.0805248	12.65	12.65	-3.11697	4.61373	0.317032	0.0905884	0.0322276	0.20381	0.982113	2.63813	0.595147	0.639225	72.0018	5425769	67.5076	7892918	116919	3.11908	0.644515	62.9571	7846844	3.325	3.38556	0.604599	9.64877	13.1669	17.1914	6
111	772.68	17	6	76655	2.04495	2.66301	2.66301	-0.510087	0.904397	152.579	152.579	-29.2258	51.8181	0.238807	0.238807	-0.154774	0.0855972	13.6826	13.6826	-8.86787	4.90436	0.211545	-0.0863284	-0.0178633	0.0626083	0.873598	2.95878	0.677737	0.624766	73.1061	5603945	67.2134	8231896	122474	3.26728	0.625888	63.4935	8249879	3.46625	3.96779	0.589959	10.296	11.4645	17.0518	6
112	772.68	17	5	114870	3.06442	2.93912	2.93912	-0.510087	0.717715	168.399	168.399	-29.2258	41.122	0.788768	0.788768	-0.180747	0.19186	45.1931	45.1931	-10.356	10.9928	0.110538	-0.142302	-0.0141083	-0.0158818	1.51242	2.62263	0.833944	0.843646	68.0765	7819949	64.7848	10690715	165019	4.40226	0.696102	58.4218	8041101	3.67183	2.42778	0.834576	8.55116	10.5651	17.5813	5
113	772.68	17	5	119368	3.18442	1.18458	1.18458	-0.156256	0.423862	67.8717	67.8717	-8.9528	24.2855	0.91389	0.91389	-0.211339	0.360062	52.362	52.362	-12.1088	20.63	-0.176069	-0.50533	0.0958853	-0.340699	1.7246	2.81145	1.28792	1.37851	66.183	7900133	62.9134	11086037	176211	4.70083	0.677415	56.6043	7869162	3.70869	2.15047	0.858635	8.49887	8.91877	17.2185	5
114	772.68	17	7	85425	2.27891	-0.414489	0.195865	-0.414489	-0.045507	-23.7485	11.2223	-23.7485	-2.60736	-0.211339	0.193051	-0.211339	0.0216961	-12.1088	11.061	-12.1088	1.24309	0.0815222	-0.247299	-0.0168138	-0.0828884	1.03541	2.67092	0.904338	0.902793	72.6833	6208968	68.2506	8217573	120403	3.21203	0.709492	61.0588	11161900	4.87676	4.70996	0.467299	10.5843	9.41789	16.7073	7
115	772.68	17	6	38682	1.03193	3.0149	3.0149	-0.140933	0.410756	172.741	172.741	-8.07489	23.5346	-0.206252	0.0130016	-0.206252	-0.0816965	-11.8174	0.744936	-11.8174	-4.68086	-0.0479144	-0.214434	0.012623	-0.131174	0.66138	2.34167	0.385146	0.385172	73.6215	2847827	68.3235	4189185	61314	1.63569	0.630884	65.6277	4018828	1.63363	2.47004	0.631679	10.7912	14.3747	16.4696	6
116	772.68	17	6	39986	1.06672	3.10925	3.10925	-0.0821858	1.10214	178.147	178.147	-4.7089	63.1481	-0.140598	1.17549e-38	-0.140598	-0.0819469	-8.05566	6.73509e-37	-8.05566	-4.69521	-0.125963	-0.266695	0.0374422	-0.196329	0.745295	2.14224	0.63625	0.635818	73.8314	2952223	69.0182	4044675	58603	1.56337	0.68232	65.8122	4061910	1.64652	2.20921	0.647864	10.3439	15.9919	16.4336	6
117	772.68	17	6	27229	0.726396	0.189366	0.189366	-0.162252	-0.00981744	10.8498	10.8498	-9.29635	-0.562498	-0.237997	0.0848474	-0.237997	-0.0690131	-13.6362	4.8614	-13.6362	-3.95416	-0.0910421	-0.33793	0.0374329	-0.214486	0.699992	2.02987	0.411392	0.416731	75.6205	2059070	70.4605	2852944	40490	1.08016	0.672487	65.9724	2555805	1.03349	1.47643	0.702856	11.9523	14.5463	16.0398	6
118	772.68	17	7	17664	0.471228	3.02401	3.02401	-0.186019	0.80172	173.263	173.263	-10.6581	45.9352	0.260031	0.260031	-0.237997	-0.0285796	14.8987	14.8987	-13.6362	-1.63749	-0.0309788	-0.549435	0.0172494	-0.290207	0.752736	1.72876	0.440484	0.440375	80.6093	1423883	71.4451	2211013	30947	0.825582	0.570782	-1000	-1000	-1000	-1000	-1000	11.7612	15.8353	15.9374	7
119	772.68	17	7	68408	1.82494	2.94786	2.94786	-0.146243	0.53556	168.9	168.9	-8.37909	30.6853	0.217018	0.217018	-0.207109	-0.00113124	12.4342	12.4342	-11.8665	-0.0648151	0.172732	-0.118042	-0.0187662	0.0273451	0.921739	2.54614	0.595226	0.598211	72.595	4966079	67.8273	7104362	104742	2.79423	0.65311	61.7903	8896646	3.84103	4.16716	0.475117	11.8985	12.7447	16.4817	7
120	772.68	17	6	107307	2.86266	0.850587	0.850587	-0.201795	0.261475	48.735	48.735	-11.562	14.9814	0.879017	0.879017	-0.221544	0.335064	50.364	50.364	-12.6936	19.1978	0.0475428	-0.474597	-0.0209163	-0.213527	1.61815	2.54	0.907081	0.914057	68.1321	7311048	64.1911	10024979	156174	4.1663	0.687099	56.6879	9529674	4.48466	2.77148	0.638322	9.30335	7.55192	16.5154	6
121	772.68	17	5	52851	1.40992	0.442137	0.442137	-0.239948	0.111316	25.3326	25.3326	-13.748	6.37793	0.341658	0.341658	-0.0666157	0.129905	19.5756	19.5756	-3.8168	7.44301	1.22636	0.619596	0.848933	0.92298	1.15868	2.01755	0.995604	1.04262	72.1877	3815190	70.2398	4947905	70443	1.87923	0.750266	63.5518	4266384	1.79091	1.54565	0.787266	5.83821	9.00489	13.6767	5
122	772.68	17	8	62963	1.67968	0.541638	0.541638	-0.214882	0.275579	31.0336	31.0336	-12.3118	15.7895	0.341658	0.341658	0.16211	0.244821	19.5756	19.5756	9.28823	14.0272	1.7299	0.674961	1.34605	1.20243	1.48841	2.23316	1.41689	1.34137	80.3807	5061011	77.0462	6246216	81071	2.16276	0.77664	62.0192	11635103	5.00479	3.3625	0.335615	4.96759	10.3322	14.0802	8
123	772.68	17	5	63801	1.70204	0.556939	0.556939	-0.283179	0.187358	31.9102	31.9102	-16.225	10.7348	0.289759	0.289759	-0.203148	0.0831358	16.602	16.602	-11.6395	4.76333	0.0385262	-0.298303	-0.00271939	-0.129888	0.966721	2.64147	0.673534	0.616917	69.8256	4454943	66.2682	6226294	93956	2.50649	0.679052	60.0559	4497489	1.99782	2.0666	0.851947	4.89739	11.0747	12.977	5
124	772.68	17	5	72508	1.93432	2.23089	2.23089	-0.284181	0.497968	127.821	127.821	-16.2824	28.5315	0.231247	0.231247	-0.137725	0.0673421	13.2495	13.2495	-7.89108	3.85842	-0.0358726	-0.121027	0.00501485	-0.0784499	1.07308	2.69408	0.655265	0.652583	70.9082	5141409	66.514	7357316	110613	2.95086	0.655511	61.1336	6170329	2.69259	2.50923	0.718385	4.44187	12.2775	11.7299	5
125	772.68	17	6	114228	3.04729	0.748009	0.748009	-0.283179	0.0811022	42.8578	42.8578	-16.225	4.64681	0.714178	0.714178	-0.203148	0.119416	40.9194	40.9194	-11.6395	6.84206	-0.0294547	-0.507328	0.0449151	-0.268391	1.93163	2.71863	0.818011	0.814293	67.5211	7712800	64.1145	11574718	180532	4.81611	0.63273	56.2998	12429402	5.88959	3.04903	0.517403	4.54025	10.4352	10.322	6
126	772.68	17	6	126850	3.38402	0.892548	0.892548	-0.296807	0.155883	51.1393	51.1393	-17.0058	8.93143	0.851668	0.851668	-0.286376	0.212707	48.797	48.797	-16.4081	12.1872	0.0825667	-0.488659	-0.0193452	-0.203046	1.61017	2.55412	0.972113	0.964891	67.4241	8552742	65.3201	11215000	171693	4.58031	0.738819	59.2354	10396523	4.68219	2.90789	0.722742	4.98189	8.76554	10.1963	6
127	772.68	17	6	143843	3.83734	2.30364	2.30364	-0.284181	1.18828	131.989	131.989	-16.2824	68.0832	1.02349	1.02349	-0.224275	0.33746	58.6419	58.6419	-12.85	19.335	1.68241	0.0732009	0.194255	0.877805	1.81741	3.13389	1.14711	1.10685	71.8652	10337305	68.9952	13682645	198313	5.29046	0.725333	60.4957	12647476	5.57727	3.06879	0.688033	4.04221	11.8822	9.80378	6
128	772.68	17	6	147922	3.94616	2.51519	2.51519	-0.701242	1.17073	144.11	144.11	-40.1782	67.0779	0.911379	0.911379	-0.224275	0.449888	52.2181	52.2181	-12.85	25.7767	1.26412	0.00283803	0.0450441	0.633478	1.53276	3.10345	1.38576	1.37284	72.158	10673757	68.4753	14194714	207297	5.53012	0.713575	63.2906	12058041	5.08252	3.31592	0.776417	3.98921	14.2324	10.1521	6
129	772.68	17	7	106656	2.84529	2.86084	2.86084	0.709494	1.11127	163.914	163.914	40.651	63.6711	0.851668	0.851668	0.463344	0.678884	48.797	48.797	26.5476	38.8972	4.85929	0.663573	4.0179	2.76143	1.44637	3.09628	2.42131	2.39914	85.7925	9150288	82.3536	11062396	134328	3.58351	0.793997	71.7971	9202093	3.41918	2.36397	0.832158	3.89117	9.36469	8.99595	7
130	772.68	17	7	142427	3.79957	2.98197	2.98197	-0.701242	2.14571	170.854	170.854	-40.1782	122.94	1.02349	1.02349	-0.121822	0.449374	58.6419	58.6419	-6.97991	25.7472	1.13566	0.241724	0.301693	0.688694	1.86775	2.98367	1.39109	1.28857	74.6614	10633797	70.2562	14580202	207529	5.53631	0.686299	60.5472	18805800	8.2859	4.43631	0.458558	4.73837	11.9231	8.62444	7
131	772.68	17	6	89260	2.38122	2.98197	2.98197	-0.521294	0.722159	170.854	170.854	-29.868	41.3767	0.239755	0.239755	-0.138872	0.0365753	13.737	13.737	-7.9568	2.09561	0.27089	0.0256847	0.00896054	0.148287	1.16353	2.75326	0.865113	0.786077	71.7859	6407610	67.8854	9063512	133512	3.56174	0.668554	61.7555	9562090	4.13065	3.5501	0.576474	6.57754	12.6929	8.02998	6
132	772.68	17	5	62246	1.66056	0.52539	0.52539	-0.142529	0.123742	30.1027	30.1027	-8.1663	7.08992	-0.134934	0.128712	-0.134934	-0.0515631	-7.73117	7.37467	-7.73117	-2.95435	-0.250587	-0.460666	0.125664	-0.355627	0.911118	2.56717	0.541797	0.548018	73.1656	4554268	67.0126	6198668	92500	2.46765	0.67293	62.7948	4813440	2.04491	2.2444	0.812044	6.45877	14.472	8.57693	5
133	772.68	17	6	143693	3.83334	2.60294	2.60294	-0.521294	0.83529	149.137	149.137	-29.868	47.8586	0.911379	0.911379	-0.138872	0.248212	52.2181	52.2181	-7.9568	14.2215	0.573679	-0.291699	-0.144808	0.14099	1.62441	3.43404	1.1834	1.14049	68.2826	9811731	64.6538	13867519	214489	5.72199	0.669932	60.08	11579966	5.14185	3.16537	0.745518	4.84256	14.1345	9.12214	6
134	772.68	17	6	91159	2.43188	2.81758	2.81758	-0.154915	0.564092	161.436	161.436	-8.87595	32.3201	0.688566	0.688566	-0.134934	0.0836232	39.4519	39.4519	-7.73117	4.79125	0.0646079	-0.050507	-0.00308745	0.00705042	1.70074	2.65914	1.00439	0.997469	69.3011	6317420	65.9301	8621285	130764	3.48843	0.697126	58.0197	11392884	5.23842	3.08008	0.464239	5.52496	15.9978	8.90019	6
135	772.68	17	6	90740	2.4207	2.75649	2.75649	-0.282209	0.522035	157.935	157.935	-16.1694	29.9104	0.239755	0.239755	-0.139045	0.103028	13.737	13.737	-7.96671	5.90309	0.280464	-0.0605429	-0.0156129	0.10996	0.925234	2.99488	0.607827	0.59301	73.9605	6711177	68.5572	9702142	141519	3.77535	0.641186	64.4968	9336516	3.86179	4.17386	0.626833	6.96819	10.9553	7.765	6
136	772.68	17	6	72747	1.94069	2.02988	2.02988	-0.175975	0.312658	116.304	116.304	-10.0826	17.914	0.213493	0.213493	-0.148088	0.0267465	12.2322	12.2322	-8.4848	1.53246	0.0713334	-0.107061	-0.00712782	-0.0178637	0.952779	2.65244	0.822205	0.826286	73.5965	5353925	68.7264	7626368	110967	2.9603	0.655573	63.5175	9042499	3.79784	3.98607	0.510999	7.42023	8.97333	7.91977	6
137	772.68	17	7	120058	3.20282	2.51519	2.51519	0.499629	1.57179	144.11	144.11	28.6267	90.0572	0.817978	0.817978	0.209014	0.604297	46.8667	46.8667	11.9756	34.6237	2.98923	0.340482	1.27589	1.66486	1.55977	2.71166	2.2145	2.11891	77.4874	9302986	73.1309	11956031	163488	4.36142	0.734354	64.6677	11762241	4.85226	3.11088	0.660068	3.80407	16.3448	9.33308	7
138	772.68	17	6	157779	4.20912	2.2915	2.2915	-0.685862	0.0799824	131.293	131.293	-39.297	4.58265	0.79586	0.79586	0.0284787	0.353245	45.5994	45.5994	1.63171	20.2395	0.7415	0.124874	0.114194	0.433187	1.56359	2.90411	1.35102	1.36779	68.5041	10808508	66.6815	13578746	203636	5.43246	0.774809	61.3717	10999596	4.78135	3.05794	0.88032	3.82239	17.8699	10.3872	6
139	772.68	17	5	87790	2.342	2.44216	2.44216	-0.685862	0.889325	139.926	139.926	-39.297	50.9546	0.977614	0.977614	0.209014	0.576244	56.0131	56.0131	11.9756	33.0163	1.48886	0.114881	0.22094	0.801871	1.54699	2.71961	1.24979	1.23548	83.3279	7315356	79.0059	9313529	117884	3.14483	0.744715	-1000	-1000	-1000	-1000	-1000	3.93438	18.7452	9.10053	5
140	772.68	17	6	68382	1.82425	-0.783905	0.404407	-0.783905	-0.36757	-44.9144	23.1708	-44.9144	-21.0602	0.65234	0.65234	0.198895	0.456471	37.3763	37.3763	11.3958	26.1539	2.68134	0.727399	2.23133	1.70437	1.40399	2.37051	1.25531	1.21373	77.7899	5319431	74.7301	7057811	94444	2.51951	0.724048	65.7002	7665239	3.11244	2.21686	0.586115	3.72089	20.1926	10.1741	6
141	772.68	17	4	38458	1.02596	-0.868982	0.245017	-0.868982	-0.469702	-49.789	14.0385	-49.789	-26.9119	0.624934	0.624934	0.456467	0.521746	35.8061	35.8061	26.1536	29.8939	1.17743	0.172863	0.22157	0.675148	1.09848	1.8839	0.789776	0.707217	87.7921	3376310	82.8597	4447330	53673	1.43185	0.716524	-1000	-1000	-1000	-1000	-1000	4.1438	20.5705	9.34767	4
142	772.68	17	6	50483	1.34675	2.11312	2.11312	-0.797636	0.577056	121.073	121.073	-45.7012	33.0629	0.516053	0.516053	-0.329368	0.235231	29.5677	29.5677	-18.8714	13.4778	0.974755	0.101619	0.120628	0.538187	1.1961	1.95512	1.04925	0.846812	69.9592	3531750	66.3972	4634524	69800	1.86208	0.723252	62.2955	5277352	2.25996	1.88944	0.595917	6.88715	22.6366	11.0119	6
143	772.68	17	5	79496	2.12074	2.52905	2.52905	1.058	1.66936	144.904	144.904	60.619	95.647	1.00673	1.00673	0.194395	0.574261	57.6816	57.6816	11.138	32.9027	1.28082	0.105688	0.177196	0.693254	1.49958	2.51686	1.77854	1.16047	83.6317	6648389	79.1949	8677301	109569	2.92301	0.725534	-1000	-1000	-1000	-1000	-1000	7.09998	18.8786	18.1271	5
144	772.68	17	4	45874	1.22379	1.70984	1.70984	-0.902966	0.192161	97.9669	97.9669	-51.7361	11.01	0.612716	0.612716	0.493491	0.538826	35.106	35.106	28.2749	30.8725	1.41751	0.22667	0.347157	0.822088	1.17842	2.0236	0.674306	0.739313	83.7545	3842156	77.5049	5320557	68648	1.83134	0.66825	-1000	-1000	-1000	-1000	-1000	6.94717	20.6683	17.713	4
145	772.68	17	6	83625	2.23089	2.59277	2.59277	-0.639036	0.748766	148.555	148.555	-36.614	42.9011	0.744997	0.744997	-0.130721	0.101898	42.6852	42.6852	-7.48978	5.83833	0.0304704	-0.0647055	-0.00183828	-0.0171176	1.63564	2.64242	0.926054	0.924291	69.4997	5811910	65.8242	8394628	127531	3.40218	0.655723	58.7233	10068911	4.57418	2.79657	0.487713	8.40081	16.2226	17.2403	6
146	772.68	17	5	40995	1.09364	3.10925	3.10925	0.136535	1.60908	178.147	178.147	7.82285	92.1932	0.337022	0.337022	-0.131322	0.00371126	19.31	19.31	-7.5242	0.21264	-0.0359089	-0.148016	0.00619901	-0.0919625	0.832436	2.09768	0.634952	0.60821	73.5401	3014776	70.669	4942799	69943	1.86589	0.58612	-1000	-1000	-1000	-1000	-1000	10.0947	17.395	16.5044	5
147	772.68	17	5	18709	0.499106	3.06094	3.06094	-0.134856	1.7469	175.379	175.379	-7.7267	100.09	0.303623	0.303623	-0.110265	0.126651	17.3963	17.3963	-6.3177	7.25655	0.893335	0.348158	0.340255	0.620747	0.615502	1.62722	0.362534	0.362323	73.8027	1380775	68.174	2186475	32072	0.855594	0.583344	65.5119	1518617	0.618401	1.00471	0.807091	12.1324	17.3538	16.0657	5
148	772.68	17	5	25165	0.671334	3.02401	3.02401	-0.163507	1.21828	173.263	173.263	-9.36827	69.8021	0.296605	0.296605	-0.115656	0.00971636	16.9942	16.9942	-6.62661	0.556706	0.336395	-0.0373099	-0.00775789	0.149543	0.793801	1.74501	0.489182	0.493635	70.9548	1785577	68.0563	2580286	37914	1.01144	0.663739	65.9932	2148095	0.868352	1.09392	0.773113	11.3022	16.7408	16.1752	5
149	772.68	17	7	27356	0.729784	2.85203	2.85203	-0.305226	1.31607	163.41	163.41	-17.4882	75.4053	0.317336	0.317336	-0.221987	0.128388	18.182	18.182	-12.7189	7.35607	0.83807	-0.210817	-0.160064	0.313627	0.702295	2.05466	0.614576	0.543281	71.9439	1968098	67.9089	2747391	40457	1.07928	0.676175	62.7716	3943847	1.6761	2.3866	0.435407	13.3346	17.8893	15.8585	7
150	772.68	17	5	24775	0.66093	1.10306	1.10306	-0.550234	0.122223	63.2009	63.2009	-31.5261	7.00283	0.70901	0.70901	0.128958	0.514883	40.6233	40.6233	7.38873	29.5006	1.12157	0.580751	0.769781	0.851161	0.849851	1.76412	0.606408	0.576675	87.5946	2170157	80.8485	2863248	35415	0.944777	0.699562	-1000	-1000	-1000	-1000	-1000	8.66744	22.6973	15.6621	5
151	772.68	17	6	61489	1.64036	2.41406	2.41406	0.623382	1.34137	138.315	138.315	35.7172	76.8549	0.399342	0.399342	-0.172528	0.219416	22.8806	22.8806	-9.88513	12.5716	0.400228	-0.116758	-0.0421485	0.141735	1.16738	2.33959	1.44738	0.685921	69.0601	4246434	65.4685	6023365	92004	2.45442	0.66833	59.0834	6186710	2.79342	2.3929	0.587223	14.8614	19.0514	15.5748	6
152	772.68	17	6	132636	3.53837	1.73601	1.73601	-0.408409	0.363591	99.4663	99.4663	-23.4001	20.8322	0.963754	0.963754	0.146862	0.431267	55.2191	55.2191	8.41457	24.7098	0.677781	0.205223	0.155728	0.441502	1.61115	2.59054	1.18592	1.17022	74.7512	9914696	71.6521	12499491	174447	4.65378	0.760323	64.0279	11728955	4.88689	3.03316	0.724054	17.2771	18.4839	14.9141	6
153	772.68	17	6	100504	2.68118	0.857617	0.857617	-0.419604	0.0239848	49.1378	49.1378	-24.0415	1.37423	0.86187	0.86187	0.264823	0.519396	49.3815	49.3815	15.1732	29.7592	1.51272	0.340003	0.567591	0.926363	1.43873	2.34385	1.09148	1.09774	73.7507	7412243	71.7886	9308756	129669	3.45922	0.775081	65.4044	8142427	3.32115	2.3084	0.807303	16.6673	20.1328	14.4779	6
154	772.68	17	4	27987	0.746618	2.21626	2.21626	-0.629355	0.324381	126.982	126.982	-36.0594	18.5857	0.766266	0.766266	0.156537	0.473108	43.9038	43.9038	8.9689	27.1071	0.779341	0.19613	0.168019	0.487736	0.93983	1.73678	0.719637	0.6351	94.442	2643149	86.6776	3664817	42281	1.12794	0.661929	-1000	-1000	-1000	-1000	-1000	15.5813	23.0101	11.4009	4
155	772.68	17	7	57884	1.54419	2.74459	2.74459	-0.629355	0.63542	157.253	157.253	-36.0594	36.4069	0.65323	0.65323	0.274001	0.505042	37.4273	37.4273	15.6991	28.9367	2.40439	0.220486	0.727134	1.31244	1.25693	1.75077	1.23426	1.2587	79.0279	4574450	76.924	5630297	73193	1.95259	0.790841	70.1616	5628776	2.14021	1.70273	0.721513	15.5401	22.7207	12.5895	7
156	772.68	17	6	69951	1.8661	2.76217	2.76217	-0.6209	0.843875	158.261	158.261	-35.575	48.3505	0.811264	0.811264	0.262497	0.450877	46.482	46.482	15.04	25.8333	1.65007	0.192311	0.371832	0.921189	1.36213	2.14948	1.02268	0.998275	70.9242	4961217	69.1828	6369455	92067	2.4561	0.759784	63.3588	5855901	2.46563	1.81014	0.756846	15.4794	21.7388	13.6956	6
157	772.68	17	6	77535	2.06842	2.95529	2.95529	-0.150528	1.54733	169.325	169.325	-8.62462	88.6553	0.86187	0.86187	0.0599135	0.324057	49.3815	49.3815	3.43279	18.5671	1.77609	0.468008	0.980637	1.12205	1.36019	2.18574	1.03687	1.0375	71.7718	5564828	69.6356	7261877	104284	2.78202	0.743499	61.9327	6392018	2.75334	2.02424	0.751241	15.6005	20.5827	14.8986	6
158	772.68	17	6	41743	1.11359	2.95529	2.95529	0.12258	1.15212	169.325	169.325	7.02334	66.0119	0.354598	0.354598	-0.185431	0.0583799	20.317	20.317	-10.6244	3.34492	0.109494	-0.272472	-0.0285997	-0.081489	0.849289	1.83362	0.644899	0.643167	71.5511	2986758	68.4373	3858840	56385	1.5042	0.740321	63.5057	3950790	1.65964	1.95415	0.670984	14.3064	21.1903	14.1469	6
159	772.68	17	7	61386	1.63761	3.09835	3.09835	-0.702227	1.27388	177.522	177.522	-40.2347	72.9879	0.586696	0.586696	-0.186395	0.260457	33.6152	33.6152	-10.6796	14.9231	1.35238	0.151479	0.281732	0.75193	1.24331	1.96913	0.922316	0.932547	75.4	4628505	72.3102	5901166	81609	2.17711	0.752196	64.2062	6179561	2.56757	2.0651	0.637806	10.0929	23.3753	11.9494	7
160	772.68	17	6	79541	2.12194	2.49871	2.49871	-0.276754	0.630483	143.166	143.166	-15.8568	36.124	0.563194	0.563194	-0.135728	0.196872	32.2686	32.2686	-7.77663	11.2799	0.541154	-0.224082	-0.122092	0.158536	1.23074	2.18966	0.979749	0.956778	68.3132	5433697	65.4947	7123010	108757	2.90134	0.731364	62.9255	5840628	2.47614	2.01192	0.856956	8.85414	22.8173	13.1282	6
161	772.68	17	6	79094	2.11001	2.37405	2.37405	-0.311697	0.755035	136.023	136.023	-17.8589	43.2603	0.540523	0.540523	-0.137801	0.185719	30.9697	30.9697	-7.89543	10.6409	0.556255	-0.22565	-0.12836	0.165302	1.41719	2.16293	0.996015	0.967266	67.907	5371039	64.6661	7053517	109076	2.90985	0.725127	60.6397	6193867	2.72488	1.92273	0.774353	8.3517	22.7962	11.7341	6
162	772.68	17	7	42269	1.12762	2.86284	2.86284	-0.702227	0.69515	164.028	164.028	-40.2347	39.8292	0.586696	0.586696	-0.295641	0.237585	33.6152	33.6152	-16.939	13.6126	1.17231	-0.358243	-0.355558	0.407032	1.26244	1.64938	0.989144	0.9975	73.0724	3088699	69.0908	3936243	56972	1.51986	0.741926	62.2484	5235305	2.24365	1.77724	0.502584	10.0733	22.871	13.3358	7
163	772.68	17	6	45956	1.22598	2.86284	2.86284	0.4571	2.36134	164.028	164.028	26.1899	135.295	0.500704	0.500704	-0.271122	0.191104	28.6882	28.6882	-15.5342	10.9494	0.879176	-0.22876	-0.189336	0.325208	1.10151	1.70004	0.885023	0.879371	72.6884	3340467	70.3526	4282642	60874	1.62395	0.754936	67.6112	3620388	1.42849	1.29685	0.858233	11.1054	23.3049	12.5175	6
164	772.68	17	5	38045	1.01494	0.761495	0.761495	0.600158	0.675012	43.6304	43.6304	34.3865	38.6754	0.582121	0.582121	-0.295641	0.283747	33.3531	33.3531	-16.939	16.2575	2.34516	0.316108	0.862529	1.33063	1.1815	1.67033	1.00006	0.993414	69.0423	2626714	66.8681	3401983	50876	1.35723	0.747799	61.7837	2489033	1.07473	0.909628	0.944367	9.09738	22.7449	14.4785	5
165	772.68	17	5	37110	0.989995	2.15308	2.15308	0.600158	1.30821	123.362	123.362	34.3865	74.9548	0.699256	0.699256	-0.399647	0.373992	40.0644	40.0644	-22.8981	21.4282	-0.0536357	-0.75461	0.0509227	-0.404123	1.30349	1.83683	0.773243	1.09334	76.8694	2852622	70.7668	4024580	56871	1.51716	0.652529	-1000	-1000	-1000	-1000	-1000	9.8129	22.1406	14.4771	5
166	772.68	17	6	27642	0.737414	2.6421	2.6421	0.314337	1.49491	151.381	151.381	18.0102	85.6519	-0.191122	0.159806	-0.191122	-0.0035595	-10.9505	9.15622	-10.9505	-0.203944	0.0200925	-0.405886	-0.00214724	-0.192897	0.660072	1.71773	0.692572	0.587719	73.6682	2036336	70.468	2614574	37103	0.989808	0.745007	65.9204	2531047	1.02429	1.55178	0.719928	12.827	20.8609	14.4807	6
167	772.68	17	6	26155	0.697745	2.95544	2.95544	-0.0563759	1.13802	169.334	169.334	-3.2301	65.204	-0.146043	0.0558413	-0.146043	-0.031608	-8.36767	3.19947	-8.36767	-1.811	-0.128402	-0.398837	0.0575067	-0.263619	0.612643	1.62385	0.585056	0.569929	73.8451	1931419	71.1483	2408228	33848	0.902973	0.772719	68.1783	2467552	0.965522	1.57599	0.722661	13.1565	21.8633	13.6704	6
168	772.68	17	5	21007	0.56041	2.94621	2.94621	-0.139854	1.14332	168.806	168.806	-8.01305	65.5072	0.157993	0.157993	-0.0943732	0.0521164	9.05234	9.05234	-5.40719	2.98605	0.276276	-0.00611926	-0.00132328	0.135078	0.652835	1.55663	0.557064	0.560192	73.1787	1537265	71.6411	2003443	27965	0.746031	0.751189	68.8814	1463329	0.566738	0.868118	0.988835	12.5085	22.562	13.2871	5
169	772.68	17	6	27935	0.74523	2.77378	2.77378	-0.0789508	1.00205	158.926	158.926	-4.52355	57.4134	0.33468	0.33468	-0.114781	0.126429	19.1758	19.1758	-6.57647	7.24383	0.570558	-0.112006	-0.0520945	0.229276	0.976347	1.56403	0.634529	0.661956	75.1532	2099404	72.0771	2789239	38698	1.03236	0.721872	65.9839	2621092	1.05971	1.08538	0.703241	12.26	23.3949	12.5643	6
170	772.68	17	6	46318	1.23564	2.96509	2.96509	-0.411894	1.26371	169.887	169.887	-23.5998	72.4053	0.65323	0.65323	-0.0959894	0.159204	37.4273	37.4273	-5.49979	9.12169	0.0947988	-0.312004	-0.0244347	-0.108603	1.12404	1.86515	0.690973	0.7265	70.0671	3245367	67.3921	4310131	63956	1.70617	0.724217	61.5207	4228778	1.83373	1.63138	0.673839	14.4944	22.4899	13.0485	6
171	772.68	17	6	37677	1.00512	3.09835	3.09835	0.4571	1.94827	177.522	177.522	26.1899	111.628	0.500704	0.500704	-0.186395	0.260829	28.6882	28.6882	-10.6796	14.9444	1.30785	-0.330039	-0.398822	0.488906	1.3012	1.719	0.980119	0.936331	79.1418	2981824	76.7029	4041018	52684	1.40547	0.715151	69.5972	3742408	1.4345	1.10245	0.700676	11.3245	23.7952	11.3283	6
172	772.68	17	6	24345	0.649459	2.59603	2.59603	-0.376191	0.951605	148.742	148.742	-21.5542	54.5229	0.466404	0.466404	-0.181658	0.211015	26.723	26.723	-10.4082	12.0903	1.13457	-0.0895176	-0.0708087	0.522527	1.04227	1.57618	0.731607	0.71263	84.2205	2050347	80.439	2781902	34584	0.922608	0.703938	72.6568	2549470	0.936086	0.898122	0.693803	12.1401	23.9595	11.8895	6
173	772.68	17	6	37979	1.01318	2.93508	2.93508	0.540008	2.20325	168.167	168.167	30.9402	126.237	0.470389	0.470389	-0.318331	0.169949	26.9513	26.9513	-18.239	9.73736	0.694028	-0.267969	-0.176663	0.21303	1.04928	1.62372	0.783191	0.794423	73.4787	2790649	70.3768	3743270	53189	1.41894	0.714039	67.5129	3250218	1.2843	1.22398	0.788892	10.4967	23.2344	10.7341	6
174	772.68	17	7	48203	1.28593	1.81562	1.81562	1.36527	1.59498	104.027	104.027	78.2243	91.3854	0.542952	0.542952	-0.318331	0.221115	31.1088	31.1088	-18.239	12.669	1.03168	-0.565342	-0.493268	0.233171	1.36323	1.9054	5.23942	1.05258	71.6957	3455949	67.3774	4702607	69795	1.86194	0.690637	61.5182	5192399	2.25168	1.65172	0.571097	9.26472	22.8496	10.9215	7
175	772.68	17	7	79688	2.12586	2.81583	2.81583	-0.72564	0.972112	161.335	161.335	-41.5761	55.6979	0.924058	0.924058	0.119121	0.387529	52.9446	52.9446	6.82513	22.2038	1.40463	0.330507	0.552542	0.867571	1.43067	2.26688	1.16238	1.1765	71.1039	5666125	69.5646	7058993	101474	2.70705	0.785305	62.0098	8387749	3.6085	2.52224	0.589126	12.4517	20.3728	6.14608	7
176	772.68	17	6	40667	1.08489	2.81583	2.81583	0.160919	1.1926	161.335	161.335	9.21998	68.3309	0.223768	0.223768	-0.17723	0.0109209	12.821	12.821	-10.1545	0.625721	0.150334	-0.290191	-0.0387529	-0.0699287	0.873562	1.96301	0.589534	0.637318	71.6707	2914633	68.3354	3973976	58154	1.55139	0.699298	62.7983	3883931	1.64993	1.88874	0.657534	11.2795	19.8862	7.07347	6
177	772.68	17	6	51574	1.37586	2.37025	2.37025	-0.810171	0.485542	135.805	135.805	-46.4194	27.8195	0.690214	0.690214	0.251005	0.476497	39.5463	39.5463	14.3815	27.3013	2.43332	0.415778	1.20418	1.42455	1.32095	1.69567	1.26132	1.19936	79.6311	4106895	77.3113	5132928	66393	1.77119	0.776799	68.5446	4902426	1.90801	1.44442	0.721096	13.6913	22.5088	7.76616	6
178	772.68	17	4	33668	0.898171	1.21191	1.21191	0.740711	0.943861	69.4375	69.4375	42.4396	54.0792	0.819321	0.819321	0.148524	0.451827	46.9437	46.9437	8.50979	25.8878	0.585859	0.15567	0.100194	0.370764	1.05369	1.92073	1.75826	0.588892	93.4487	3146232	86.2032	4205507	48786	1.30148	0.690116	-1000	-1000	-1000	-1000	-1000	14.4367	22.8483	8.64544	4
179	772.68	17	5	24058	0.641803	1.70777	1.70777	0.89943	1.35106	97.8479	97.8479	51.5335	77.4102	0.819321	0.819321	0.303619	0.436423	46.9437	46.9437	17.3961	25.0052	1.68333	0.245485	0.51922	0.964409	1.07573	1.38523	7.97823	0.915948	101.871	2450808	94.319	3143842	33332	0.889208	0.721769	-1000	-1000	-1000	-1000	-1000	13.5512	23.474	8.54344	5
180	772.68	17	4	21009	0.560463	2.74459	2.74459	2.21626	2.53181	157.253	157.253	126.982	145.062	0.766266	0.766266	0.274001	0.444	43.9038	43.9038	15.6991	25.4393	1.55304	0.494189	0.83866	1.02361	1.03039	1.45902	0.728807	0.765683	97.8356	2055429	92.4108	2610513	28249	0.753607	0.743708	-1000	-1000	-1000	-1000	-1000	14.9975	23.6077	12.0868	4
181	772.68	17	7	19629	0.523649	2.96509	2.96509	-0.196368	1.45169	169.887	169.887	-11.251	83.1756	0.626826	0.626826	-0.0959894	0.194336	35.9145	35.9145	-5.49979	11.1346	0.80236	0.219523	0.206392	0.510942	0.913759	1.56797	0.587124	0.583378	79.1452	1553542	75.5216	2190956	29011	0.773935	0.676605	67.9762	2473729	0.970816	1.06244	0.53939	14.2253	23.5092	12.4416	7
182	772.68	17	6	95099	2.53698	1.92662	1.92662	-0.0852886	0.938281	110.387	110.387	-4.88668	53.7595	1.01023	1.01023	0.165392	0.520517	57.8819	57.8819	9.47629	29.8234	2.49887	0.547167	1.57605	1.52302	1.99598	2.32499	1.9004	1.46432	74.6644	7100513	72.8338	8988926	123417	3.29243	0.77055	62.128	9357498	4.01804	2.01307	0.631398	12.4183	18.9222	5.00081	6
183	772.68	17	6	136393	3.6386	2.4088	2.4088	-0.286177	0.993313	138.014	138.014	-16.3967	56.9127	0.845838	0.845838	-0.185555	0.203358	48.463	48.463	-10.6315	11.6515	-0.0680493	-0.357726	0.0299737	-0.212888	1.78227	2.56666	1.31803	1.21347	66.4049	9057165	64.5808	11959778	185191	4.9404	0.736499	59.6117	12049306	5.39228	3.02551	0.674779	12.3551	11.7878	4.60921	6
184	772.68	17	6	120187	3.20626	2.47208	2.47208	-0.286177	0.592104	141.64	141.64	-16.3967	33.9251	1.01159	1.01159	-0.274197	0.247278	57.9601	57.9601	-15.7103	14.168	-0.106901	-0.601445	0.0805395	-0.354173	1.74772	2.7046	1.15128	1.09217	68.6145	8246570	65.7729	11227372	170699	4.55379	0.704087	59.9228	10070030	4.48312	2.56512	0.715186	12.7436	13.6678	4.3485	6
185	772.68	17	6	74660	1.99173	1.98834	1.98834	1.06616	1.68875	113.924	113.924	61.0863	96.7585	0.202947	0.202947	-0.185555	0.0660381	11.628	11.628	-10.6315	3.78371	0.174313	-0.125648	-0.0218806	0.0243326	0.859472	2.84914	1.9021	0.619349	74.866	5589494	69.5495	7972740	114634	3.05813	0.65129	66.8004	6997296	2.79443	3.25133	0.712749	10.4431	11.6104	5.96972	6
186	772.68	17	5	58970	1.57316	2.93927	2.93927	-0.133525	1.10442	168.408	168.408	-7.6504	63.2788	0.182618	0.182618	-0.0966025	0.0590841	10.4632	10.4632	-5.53492	3.38527	0.0163428	-0.0756451	-0.00126431	-0.0296511	0.933361	2.41935	0.494725	0.499747	77.9079	4594227	71.0666	7116395	100137	2.67139	0.588893	64.7107	5544903	2.28591	2.44912	0.688198	8.98549	8.37457	7.17673	5
187	772.68	17	6	57132	1.52413	2.93927	2.93927	-0.231792	0.953982	168.408	168.408	-13.2807	54.6592	0.350052	0.350052	-0.113606	0.112518	20.0565	20.0565	-6.50912	6.44679	0.378962	0.0969067	0.0420683	0.237934	0.826851	2.33075	0.552219	0.546741	77.921	4451784	71.9818	6084264	84525	2.2549	0.675918	67.7184	6452641	2.54198	3.0743	0.599582	9.77846	6.74101	7.08212	6
188	772.68	17	5	67348	1.79666	-0.280999	1.17549e-38	-0.280999	-0.185387	-16.1001	6.73509e-37	-16.1001	-10.6219	0.318302	0.318302	0.164409	0.218108	18.2373	18.2373	9.41993	12.4966	0.810039	0.287235	0.256436	0.548637	1.21436	2.1461	0.88447	0.88526	70.4684	4745905	68.6074	6439561	93861	2.50396	0.717529	62.511	4875076	2.0805	1.71325	0.863574	10.7663	5.52303	6.90258	5
189	772.68	17	6	77541	2.06858	-0.370518	0.179729	-0.370518	-0.23152	-21.2291	10.2977	-21.2291	-13.2651	0.741865	0.741865	0.13322	0.349497	42.5058	42.5058	7.63296	20.0247	0.384471	-0.0715676	-0.0240717	0.156452	1.40566	2.34583	1.15494	1.16738	70.1438	5439018	67.4556	7421535	110021	2.93506	0.704784	63.9201	7467944	3.11678	2.21731	0.663693	11.0956	4.55101	7.66537	6
190	772.68	17	7	74595	1.98999	0.668569	0.668569	-0.523852	-0.0695834	38.3062	38.3062	-30.0145	-3.98683	0.35489	0.35489	-0.102322	0.220985	20.3337	20.3337	-5.86264	12.6615	0.687769	0.0715024	0.0634871	0.379636	1.18433	2.21337	0.9409	0.956959	73.8008	5505173	71.6944	6798926	94832	2.52986	0.786602	64.1878	8749551	3.63643	3.07046	0.547238	9.44371	5.43766	8.18135	7
191	772.68	17	6	93474	2.49363	1.25529	1.25529	-0.676648	0.0246118	71.9227	71.9227	-38.7691	1.41015	0.822938	0.822938	-0.10078	0.278919	47.1509	47.1509	-5.77424	15.9809	0.0124609	-0.343047	-0.000558767	-0.165293	1.8359	2.30409	1.07431	1.06248	70.9928	6635985	67.1587	9757690	145293	3.87603	0.643348	61.3417	8295014	3.60747	1.96496	0.691241	13.2229	4.6764	7.80391	6
192	772.68	17	7	244962	6.53493	1.80653	1.80653	-0.735125	0.354564	103.506	103.506	-42.1196	20.315	0.822938	0.822938	0.430206	0.690096	47.1509	47.1509	24.649	39.5396	4.15189	0.98814	4.86967	2.57001	2.37906	3.44792	2.43176	2.30659	89.632	21956442	86.0441	25970094	301823	8.05182	0.811608	78.779	14291229	4.8395	2.03421	1.35033	12.4335	3.48674	7.38513	7
193	772.68	17	5	32956	0.879177	1.26897	1.26897	-0.204637	0.2989	72.7063	72.7063	-11.7248	17.1257	0.804918	0.804918	-0.0554329	0.356089	46.1184	46.1184	-3.17607	20.4024	1.52737	0.631382	1.07249	1.07938	1.37061	1.70474	0.709195	0.709519	75.9539	2503138	72.2956	3735513	51670	1.37842	0.637817	69.7792	3634172	1.38938	1.01369	0.632783	12.9309	4.02235	9.04218	5
194	772.68	17	6	18243	0.486674	2.99621	2.99621	-0.141959	1.16302	171.67	171.67	-8.13364	66.6363	0.621566	0.621566	-0.0166913	0.249355	35.6131	35.6131	-0.956339	14.287	0.646797	0.115744	0.0877718	0.381271	1.26938	1.41921	0.857127	0.833431	76.8141	1401320	74.1311	2024446	27309	0.72853	0.668022	-1000	-1000	-1000	-1000	-1000	12.5792	3.90168	9.94756	6
195	772.68	17	6	32032	0.854527	2.07641	2.07641	0.57066	1.48128	118.969	118.969	32.6964	84.8709	0.726227	0.726227	-0.325411	0.45165	41.6097	41.6097	-18.6447	25.8776	3.54027	0.477153	2.04036	2.00871	1.44632	1.90993	2.04498	1.02215	77.9253	2496103	74.229	3420474	46080	1.22929	0.695139	65.8327	3712016	1.50421	1.04003	0.568089	12.1049	3.48246	9.42068	6
196	772.68	17	7	25577	0.682325	0.202358	0.202358	-0.19663	-0.0338924	11.5943	11.5943	-11.2661	-1.94189	0.171691	0.171691	-0.158537	0.0441777	9.83719	9.83719	-9.08348	2.53119	0.364925	-0.393234	-0.149502	-0.0141545	1.13858	1.71988	0.544956	0.556851	75.459	1930014	70.7822	3090281	43659	1.1647	0.585836	-1000	-1000	-1000	-1000	-1000	13.4022	4.73153	9.6282	7
197	772.68	17	4	12928	0.344884	-0.22728	0.151753	-0.22728	-0.0425571	-13.0222	8.69482	-13.0222	-2.43834	0.153802	0.153802	-0.094365	0.0168969	8.8122	8.8122	-5.40671	0.96812	0.00419996	-0.00766526	-1.69769e-06	-0.00173265	0.836197	1.58898	0.648209	0.64467	82.0961	1061339	79.8736	1533733	19202	0.512258	0.673263	75.8716	681180	0.239511	0.286428	1.43995	14.2074	5.49207	9.66981	4
198	772.68	17	4	4921	0.131279	-0.267662	0.202358	-0.267662	0.038627	-15.3359	11.5943	-15.3359	2.21316	-0.158537	0.107797	-0.158537	-0.0456351	-9.08348	6.17632	-9.08348	-2.6147	-0.0155671	-0.0495717	0.00090897	-0.0325694	0.595298	1.27253	0.514196	0.498362	75.1079	369606	74.7851	583249	7799	0.208056	0.630978	27.5524	76482	0.0740529	0.124396	1.77277	14.4146	5.62374	10.0383	4
199	772.68	17	4	1544	0.0411898	0.162382	0.162382	-0.0532502	0.0906666	9.30381	9.30381	-3.05101	5.19481	0.20403	0.20403	-0.065995	0.0567627	11.69	11.69	-3.78124	3.25226	-0.119418	-0.29884	0.0379938	-0.209129	0.417316	0.770361	0.317525	0.309986	68.1775	105266	72.2482	222958	3086	0.0823262	0.500324	-1000	-1000	-1000	-1000	-1000	14.9133	6.01906	10.3502	4
200	772.68	17	3	579	0.0154462	0.162907	0.162907	-0.149929	0.0387904	9.33387	9.33387	-8.5903	2.22253	0.213877	0.213877	-0.0525922	0.115722	12.2543	12.2543	-3.01331	6.6304	0.0167197	-35.0719	0.0295922	-17.5276	0.233299	0.564849	0.342138	0.343156	67.4249	39039	67.8758	60681	894	0.0238495	0.647651	65.5887	2359	0.000959491	0.0041127	16.0983	15.0648	5.9496	10.9839	3
201	772.68	17	3	1238	0.0330265	0.362848	0.362848	-0.315455	0.0660607	20.7897	20.7897	-18.0742	3.785	0.208382	0.208382	0.0240456	0.118277	11.9394	11.9394	1.37771	6.77675	0.635936	-0.00739781	-0.00127625	0.314269	0.470935	0.661063	0.441693	0.422955	65.2682	80802	68.0939	133464	1960	0.0522875	0.631633	82.8525	14837	0.0047773	0.0101443	6.91321	14.9629	5.61506	11.6324	3
202	772.68	17	4	5169	0.137895	-0.215411	0.150788	-0.215411	0.0431674	-12.3421	8.63954	-12.3421	2.47331	0.120105	0.120105	-0.0559896	0.0480832	6.88151	6.88151	-3.20797	2.75497	0.207537	0.038565	0.00884898	0.123051	0.601549	1.05903	0.407101	0.42583	79.0043	408373	77.0004	620315	8056	0.214912	0.641634	0	0	0.00541266	0.00899787	25.4764	14.7598	5.29604	11.8662	4
203	772.68	17	5	24383	0.650473	-0.207607	0.115526	-0.207607	-0.0566075	-11.895	6.61915	-11.895	-3.24337	0.125841	0.125841	-0.0559896	0.0649514	7.21017	7.21017	-3.20797	3.72144	-0.0251669	-0.137525	0.0039985	-0.0813459	0.865169	1.36737	0.568659	0.600323	79.7637	1944879	76.2615	2571689	33722	0.899612	0.723059	73.2883	1759338	0.640408	0.740211	1.01572	14.7394	4.919	12.5746	5
204	772.68	17	5	14192	0.378604	2.77059	2.77059	-0.0762216	0.591118	158.743	158.743	-4.36718	33.8686	0.16305	0.16305	0.0391519	0.0965163	9.34206	9.34206	2.24324	5.52998	0.292667	0.0622462	0.0213182	0.177457	0.730548	1.37503	0.501761	0.488571	80.9213	1148435	76.9549	1442981	18751	0.500226	0.756866	-1000	-1000	-1000	-1000	-1000	14.0308	4.57927	12.1168	5
205	772.68	17	3	9281	0.247592	2.99621	2.99621	-0.238942	1.0753	171.67	171.67	-13.6903	61.6103	0.46112	0.46112	-0.246632	0.0659321	26.4202	26.4202	-14.131	3.77763	32.374	-0.0378825	-0.075491	16.168	0.672142	1.43389	0.48044	0.486158	81.2041	753655	77.7061	1181443	15204	0.405602	0.610431	68.6119	11260	0.00437805	0.00651358	56.553	12.2259	3.76325	10.6174	3
206	772.68	17	2	6156	0.164225	-1000	-1000	-1000	-1000	-1000	-1000	-1000	-1000	0.171691	0.171691	0.112574	0.142133	9.83719	9.83719	6.45002	8.14361	0.138784	0.0536603	0.00897364	0.096222	0.826874	1.11184	-1000	0.451676	71.9565	442964	74.3138	848069	11412	0.304441	0.539432	#N/A	19306996	0	0	#N/A	13.0604	4.43785	10.2338	2
207	772.68	17	6	10429	0.278218	2.53209	2.53209	-0.514975	1.24144	145.078	145.078	-29.5059	71.1293	0.785902	0.785902	-0.325411	0.415028	45.0289	45.0289	-18.6447	23.7793	3.18486	-0.838304	-2.65849	1.17328	1.02576	1.22224	0.805549	0.815041	74.6443	778465	80.6605	1345498	16681	0.445004	0.625202	73.3399	1514747	0.550988	0.53715	0.504943	11.8652	3.4823	10.4193	6
208	772.68	17	5	16468	0.439322	2.37883	2.37883	-0.248732	1.11052	136.297	136.297	-14.2513	63.6279	0.825392	0.825392	-0.443326	0.190916	47.2915	47.2915	-25.4007	10.9387	-0.751035	-2.30062	1.98853	-1.52583	0.90456	1.54442	1.18508	1.22788	82.573	1359812	82.3076	2095633	25461	0.679231	0.646793	-1000	-1000	-1000	-1000	-1000	11.9757	3.54545	11.9204	5
209	772.68	17	4	7864	0.20979	2.20311	2.20311	0.697113	1.62008	126.229	126.229	39.9416	92.8236	-0.443326	0.361992	-0.443326	0.0468749	-25.4007	20.7406	-25.4007	2.68573	0.473681	0.114855	0.0597171	0.294268	0.722065	1.00875	0.68024	0.583328	90.1499	708939	81.1563	1037827	12788	0.341149	0.614952	-1000	-1000	-1000	-1000	-1000	12.6923	3.83987	11.9445	4
210	772.68	17	3	6231	0.166226	2.62627	2.62627	0.148359	1.15725	150.474	150.474	8.50032	66.3053	0.177864	0.177864	0.0813055	0.116149	10.1909	10.1909	4.65846	6.65484	0.0164072	-18.8236	-0.0185716	-9.4036	0.650589	1.1879	0.464117	0.471929	88.5185	551559	82.936	814349	9819	0.261944	0.634586	75.9329	11416	0.00401075	0.0061648	41.4452	13.4027	4.30502	11.8702	3
211	772.68	17	6	49594	1.32303	-0.523852	0.153619	-0.523852	-0.189087	-30.0145	8.80172	-30.0145	-10.8339	0.35489	0.35489	0.0167448	0.164812	20.3337	20.3337	0.959404	9.44303	0.676795	0.0848203	0.0720925	0.380808	1.09983	2.00613	0.622638	0.618555	74.3609	3687853	71.3193	5100900	71522	1.90801	0.693409	67.1536	4736443	1.88159	1.7108	0.703147	10.1819	4.45848	8.91838	6
212	772.68	17	6	48796	1.30175	2.4594	2.4594	0.437027	1.10578	140.913	140.913	25.0398	63.3567	0.852376	0.852376	0.124461	0.497322	48.8375	48.8375	7.13111	28.4944	4.10665	0.768593	3.71555	2.43762	1.3027	2.10021	1.47661	1.47718	72.066	3516534	74.8296	4904854	65547	1.74862	0.744443	72.5884	5353003	1.96731	1.51017	0.661689	6.45529	5.92515	10.2028	6
213	772.68	17	8	58891	1.57105	2.15572	2.15572	0.81932	1.53648	123.513	123.513	46.9436	88.0339	0.753248	0.753248	-0.124308	0.335416	43.1579	43.1579	-7.12232	19.2179	2.05903	0.127869	0.533843	1.09345	1.43475	1.83894	3.29388	1.25861	74.1242	4365247	72.1093	5853185	81171	2.16542	0.725518	65.1792	7146550	2.92502	2.0387	0.537108	7.83558	5.20798	10.4918	8
214	772.68	17	6	69389	1.85111	1.39007	1.39007	0.186619	0.659599	79.6452	79.6452	10.6925	37.7922	0.932235	0.932235	0.285105	0.619131	53.4132	53.4132	16.3353	35.4736	5.45039	0.694815	4.55709	3.0726	1.29985	2.53979	2.22332	1.69308	85.7541	5950391	81.5376	7502523	92013	2.45466	0.754122	74.2603	6038444	2.16925	1.66885	0.853341	5.04677	7.18384	9.57816	6
215	772.68	17	7	62247	1.66058	2.65496	2.65496	0.618799	1.57426	152.118	152.118	35.4546	90.1983	0.333371	0.333371	-0.193273	0.0727633	19.1007	19.1007	-11.0738	4.16903	0.443603	-0.0971029	-0.0371533	0.17325	0.918804	2.53705	0.852865	0.709053	78.7512	4902023	73.5122	6828106	92884	2.47789	0.670159	67.2057	9411966	3.73608	4.06625	0.444471	8.15806	7.03219	8.13523	7
216	772.68	17	6	72555	1.93557	2.96329	2.96329	-0.381468	1.071	169.784	169.784	-21.8565	61.3635	0.753248	0.753248	-0.102322	0.354234	43.1579	43.1579	-5.86264	20.2961	0.730618	-0.0526761	-0.0306994	0.338971	1.54481	2.31928	0.64756	0.676826	75.6953	5492074	70.4453	8039780	114128	3.04463	0.635734	62.0837	7891432	3.39094	2.19506	0.570807	7.91009	5.73994	9.33126	6
217	772.68	17	5	88900	2.37161	2.96329	2.96329	0.561963	1.53473	169.784	169.784	32.1981	87.9338	0.852376	0.852376	-0.193273	0.373631	48.8375	48.8375	-11.0738	21.4075	-0.0197466	-0.312934	0.00925196	-0.16634	1.51687	2.22606	0.937422	0.959151	71.8072	6383664	67.9246	9223008	135783	3.62232	0.654721	61.8743	6131837	2.64376	1.74291	0.89706	6.66878	6.73944	9.35793	5
218	772.68	17	6	112231	2.99402	2.09887	2.09887	0.11585	0.843208	120.256	120.256	6.6377	48.3123	0.932235	0.932235	-0.188715	0.300825	53.4132	53.4132	-10.8126	17.236	0.30941	-0.181876	-0.0567105	0.0637671	1.48596	2.94067	0.904404	0.926851	70.1507	7873083	66.4848	11122836	167299	4.46309	0.670841	60.2096	10825593	4.79654	3.22791	0.624205	5.76403	8.17263	8.90582	6
219	772.68	17	6	56470	1.50647	1.10838	1.10838	-0.420378	-0.0156454	63.5054	63.5054	-24.0859	-0.896418	0.48377	0.48377	0.0167448	0.26433	27.718	27.718	0.959404	15.145	0.805533	0.130163	0.11987	0.467848	1.23938	1.83996	1.03043	1.02751	73.8732	4171621	71.5696	5248343	73332	1.9563	0.770059	65.64	4853808	1.97268	1.59166	0.763667	9.01314	4.86313	9.58651	6
220	772.68	17	5	39154	1.04452	2.47925	2.47925	-0.091768	0.792901	142.051	142.051	-5.25792	45.4299	0.294049	0.294049	-0.178305	0.156235	16.8478	16.8478	-10.2161	8.9516	0.2311	-0.228155	-0.0513434	0.00147231	1.39306	1.8608	1.07806	1.08885	73.6025	2881834	71.4356	3823231	53520	1.42777	0.731577	63.9574	2696753	1.12484	0.807466	0.928594	8.8969	4.76388	10.7335	5
221	772.68	17	6	62312	1.66232	1.82941	1.82941	0.221384	0.890584	104.818	104.818	12.6844	51.0267	0.879017	0.879017	0.180917	0.536613	50.364	50.364	10.3658	30.7457	4.79061	0.648352	3.75435	2.71948	1.36175	2.17984	1.80325	1.79692	78.1018	4866680	74.8028	6148114	82191	2.19263	0.758137	68.1335	5145751	2.01479	1.47956	0.825057	8.46239	6.42174	16.3088	6
222	772.68	17	7	68657	1.83158	2.74096	2.74096	-0.492453	1.11055	157.045	157.045	-28.2155	63.6296	0.667968	0.667968	-0.196131	0.169149	38.2717	38.2717	-11.2375	9.69153	0.200575	-0.0836694	-0.0126628	0.0584528	1.48369	2.06413	0.941618	0.933815	67.9524	4665409	65.7129	6092438	92713	2.47333	0.740533	59.3781	6667589	2.9956	2.01902	0.611424	8.42389	6.54298	15.1451	7
223	772.68	17	6	71038	1.8951	2.96849	2.96849	-0.298458	1.36055	170.082	170.082	-17.1004	77.9539	0.523281	0.523281	-0.214676	0.164614	29.9818	29.9818	-12.3	9.43168	0.231157	-0.183515	-0.035342	0.0238209	1.46947	2.22856	0.761239	0.732921	67.8856	4822460	65.5721	7256077	110658	2.95206	0.64196	62.0005	5608566	2.41323	1.64224	0.785297	7.16763	6.26009	11.1025	6
224	772.68	17	6	96222	2.56694	0.558734	0.558734	-0.254429	0.0830974	32.0131	32.0131	-14.5777	4.76113	0.635299	0.635299	-0.280857	0.177569	36.3999	36.3999	-16.0919	10.174	0.122912	-0.414968	-0.0449302	-0.146028	1.36113	2.53621	0.899092	0.902344	67.2264	6468659	64.7527	8923694	137812	3.67645	0.698212	61.0833	8511686	3.71736	2.73109	0.690528	6.06128	7.40638	10.8485	6
225	772.68	17	7	40401	1.07779	2.88044	2.88044	-0.298458	0.479376	165.037	165.037	-17.1004	27.4662	0.308785	0.308785	-0.253025	-0.0355387	17.6921	17.6921	-14.4973	-2.03622	0.183952	-0.268248	-0.0382938	-0.0421481	0.86766	2.12062	0.534272	0.541812	71.2409	2878202	67.4243	4130747	61265	1.63438	0.659447	-1000	-1000	-1000	-1000	-1000	6.68175	7.88139	12.6303	7
226	772.68	17	6	40362	1.07675	0.558628	0.558628	-0.492453	-0.0333462	32.007	32.007	-28.2155	-1.91059	-0.211097	0.190774	-0.211097	-0.0331355	-12.095	10.9305	-12.095	-1.89852	0.023052	-0.377781	-0.000328619	-0.177364	0.879867	2.29942	0.561628	0.556634	73.0625	2948948	67.0189	4313671	64365	1.71708	0.62708	63.3947	4567457	1.92205	2.18447	0.56021	7.22693	7.97434	14.1847	6
227	772.68	17	6	108368	2.89097	0.779652	0.779652	-0.312049	0.171548	44.6708	44.6708	-17.8791	9.82896	0.894743	0.894743	-0.294455	0.230059	51.265	51.265	-16.8711	13.1814	0.154539	-0.404084	-0.0494005	-0.124772	1.44951	2.5278	1.28302	1.25343	66.8284	7242057	64.5459	9494901	147103	3.92431	0.736681	59.1587	9022090	4.06846	2.80679	0.71058	7.26202	9.20068	16.7317	6
228	772.68	17	4	16666	0.444604	2.29337	2.29337	0.558628	1.08392	131.4	131.4	32.007	62.1039	-0.253025	0.190774	-0.253025	-0.0711029	-14.4973	10.9305	-14.4973	-4.0739	-0.221245	-0.482167	0.114714	-0.351706	0.765916	2.00721	0.755503	0.526785	76.7217	1278644	72.2046	2471634	34231	0.913191	0.486869	-1000	-1000	-1000	-1000	-1000	7.94594	7.08288	14.0439	4
229	772.68	17	3	13972	0.372735	2.9279	2.9279	0.0702115	1.95951	167.756	167.756	4.02282	112.272	0.308785	0.308785	-0.142453	0.0910602	17.6921	17.6921	-8.16198	5.21737	0.0147595	-9.65655	0.00612753	-4.8209	0.812074	1.55063	0.539851	0.573255	69.2485	967540	67.8491	1412075	20812	0.555208	0.671343	61.4888	67419	0.0292501	0.036019	12.743	7.27167	7.02253	12.1192	3
230	772.68	17	6	53830	1.43604	2.91363	2.91363	-0.169239	1.00846	166.939	166.939	-9.69666	57.7802	-0.136309	0.135347	-0.136309	0.0239121	-7.80995	7.75479	-7.80995	1.37007	0.119642	-0.022296	-0.00203278	0.0486732	0.644809	2.35425	0.553023	0.544116	73.8218	3973825	68.4737	4984404	72793	1.94192	0.739494	60.9601	4638091	2.02972	3.14778	0.707507	12.2713	8.77236	16.4263	6
231	772.68	17	6	45217	1.20627	3.01595	3.01595	-0.201795	0.978165	172.801	172.801	-11.562	56.0447	0.256187	0.256187	-0.221544	0.0884027	14.6785	14.6785	-12.6936	5.0651	0.297889	0.0250535	0.0107914	0.161471	0.807013	2.34425	0.593743	0.58654	74.1988	3355049	67.7761	4596166	67814	1.80909	0.66678	59.6165	5260307	2.35389	2.9168	0.512456	11.0877	7.39098	16.3037	6
232	772.68	17	5	37566	1.00216	3.01595	3.01595	-0.603667	1.01858	172.801	172.801	-34.5876	58.3604	0.268427	0.268427	-0.0563802	0.0725503	15.3797	15.3797	-3.23035	4.15683	0.287066	0.0888048	0.0292849	0.187935	0.638547	2.10074	0.545991	0.55147	74.6031	2802539	68.5495	3572593	52117	1.39034	0.720801	64.1024	2743464	1.14174	1.78803	0.877748	12.5338	6.7668	16.0816	5
233	772.68	17	5	41911	1.11807	2.91363	2.91363	-0.210202	1.10088	166.939	166.939	-12.0437	63.0759	0.129485	0.129485	-0.0493008	0.0365294	7.41892	7.41892	-2.82473	2.09298	0.188727	0.0681362	0.0141866	0.128432	0.639644	2.14056	0.483664	0.483864	74.1821	3109048	69.9188	3910069	55923	1.49187	0.749441	64.9754	3075940	1.26291	1.97439	0.885317	13.7495	7.5852	16.1758	5
234	772.68	17	6	67563	1.8024	2.82152	2.82152	-0.161659	0.98146	161.661	161.661	-9.26236	56.2335	0.122241	0.122241	-0.0529267	0.0445741	7.0039	7.0039	-3.03248	2.55391	7.60061e-05	-0.128432	0.000411239	-0.0641778	0.833576	2.663	0.555534	0.600562	72.4896	4897613	67.6662	6129408	90583	2.41651	0.745868	59.2913	6323074	2.84498	3.41298	0.633536	14.333	9.11759	16.2637	6
235	772.68	17	7	84407	2.25175	0.472892	0.472892	-0.161659	0.123012	27.0947	27.0947	-9.26236	7.04805	0.217018	0.217018	-0.15936	0.0765029	12.4342	12.4342	-9.13065	4.38329	0.29179	-0.0693689	-0.0177796	0.111211	1.13221	2.73612	0.936671	0.935653	74.3894	6278986	68.5362	9181593	133967	3.57388	0.630058	59.5292	12964972	5.8101	5.13163	0.387558	12.6008	10.7596	16.5539	7
236	772.68	17	6	105722	2.82038	2.82152	2.82152	-0.622381	1.20266	161.661	161.661	-35.6598	68.9072	0.690657	0.690657	-0.0493008	0.206843	39.5718	39.5718	-2.82473	11.8512	0.0152003	-0.0357731	-0.000491241	-0.0102864	1.44429	2.3948	0.964979	0.964081	69.6204	7360406	65.6589	9822708	149602	3.99098	0.706688	57.7384	8753395	4.04439	2.80026	0.697355	15.3771	7.07376	16.0336	6
237	772.68	17	6	68361	1.82369	-0.477824	1.17549e-38	-0.477824	-0.310583	-27.3773	6.73509e-37	-27.3773	-17.7951	0.445304	0.445304	-0.0563802	0.195567	25.5141	25.5141	-3.23035	11.2052	0.356264	-0.0364198	-0.00687918	0.159922	1.20203	2.33809	0.761714	0.741085	71.7993	4908274	67.0378	6409681	95613	2.5507	0.714976	58.7501	6419587	2.91501	2.42507	0.625619	13.8931	5.82281	15.8284	6
238	772.68	17	6	132338	3.53042	2.78939	2.78939	0.300794	1.11801	159.82	159.82	17.2342	64.0573	1.03309	1.03309	-0.0470748	0.344933	59.1918	59.1918	-2.69719	19.7632	0.39726	0.0511876	0.0252794	0.224224	1.52641	2.53464	1.28469	1.32412	71.9466	9521269	69.6115	11983894	172154	4.5926	0.768719	63.7269	10697799	4.4783	2.93387	0.788339	16.2521	8.79857	16.2758	6
239	772.68	17	6	63720	1.69988	-0.41305	0.384108	-0.41305	0.00269531	-23.666	22.0078	-23.666	0.15443	-0.207109	0.182981	-0.207109	-0.0231596	-11.8665	10.484	-11.8665	-1.32695	-0.0523163	-0.325424	0.0208017	-0.18887	0.843416	2.75794	0.576396	0.583627	74.3409	4737003	67.6181	7373145	109041	2.90892	0.584367	64.6021	7035918	2.90547	3.44488	0.585061	14.1076	12.0919	16.1357	6
240	772.68	17	6	97994	2.61422	2.0022	2.0022	-0.202829	0.366291	114.718	114.718	-11.6212	20.9869	0.29208	0.29208	-0.15936	0.11664	16.735	16.735	-9.13065	6.68301	0.079168	-0.278607	-0.021709	-0.0997197	1.18611	2.86445	0.790549	0.777093	70.4751	6906132	65.9311	9625146	145988	3.89457	0.671247	60.9435	9595874	4.20048	3.54138	0.622361	15.3353	10.5537	16.2817	6
241	772.68	17	6	109614	2.92421	2.13715	2.13715	-0.79737	0.169038	122.45	122.45	-45.6859	9.68518	0.901785	0.901785	-0.185088	0.189896	51.6685	51.6685	-10.6047	10.8802	0.0957971	-0.0212754	-0.00167661	0.0372609	1.55127	2.67591	0.873026	0.87821	68.072	7461646	65.4864	10739111	163990	4.37481	0.668419	59.7061	11023102	4.92524	3.17496	0.593719	16.3677	12.2628	16.2984	6
242	772.68	17	6	35302	0.941762	-0.776675	0.440412	-0.776675	0.114258	-44.5002	25.2338	-44.5002	6.5465	-0.288585	0.10425	-0.288585	-0.0808466	-16.5347	5.97307	-16.5347	-4.63217	-0.197164	-0.491085	0.11016	-0.344125	0.811339	2.14011	0.521738	0.434455	74.8413	2642047	69.3885	3736780	53853	1.43665	0.655525	65.0979	3758987	1.54044	1.89864	0.611358	13.3921	13.5122	15.9183	6
243	772.68	17	6	94717	2.52679	1.8517	1.8517	-0.91899	-0.202468	106.094	106.094	-52.6542	-11.6006	1.14471	1.14471	0.302939	0.574735	65.5873	65.5873	17.3571	32.9299	2.12399	0.680316	1.64777	1.40215	1.50803	2.25385	1.35234	1.26731	80.5645	7630825	77.4712	9824040	126809	3.38292	0.746926	69.3689	9270652	3.56523	2.36416	0.708732	15.4697	5.32174	15.8486	6
244	772.68	17	7	263034	7.01704	-0.905349	1.17549e-38	-0.905349	-0.651581	-51.8727	6.73509e-37	-51.8727	-37.3329	0.799453	0.799453	0.393804	0.672173	45.8053	45.8053	22.5633	38.5127	3.70357	0.92378	4.00177	2.31368	2.43555	3.68309	2.08487	2.2557	86.954	22871868	84.1997	26283944	312162	8.32764	0.84262	76.6561	15820231	5.50564	2.26054	1.27452	14.8699	3.71268	14.6308	7
245	772.68	17	6	53352	1.42329	-0.905349	0.0729558	-0.905349	-0.373382	-51.8727	4.18006	-51.8727	-21.3932	0.745115	0.745115	0.221852	0.410355	42.692	42.692	12.7112	23.5116	1.07445	0.243768	0.289872	0.659109	1.19244	2.31455	0.64047	0.635704	74.6188	3981064	69.2813	6093010	87946	2.34616	0.606645	63.7486	6469984	2.70754	2.27059	0.525676	13.6428	4.64215	15.3156	6
246	772.68	17	7	46769	1.24767	2.65263	2.65263	-0.603667	0.572347	151.985	151.985	-34.5876	32.7931	0.495172	0.495172	-0.0926845	0.250792	28.3713	28.3713	-5.31043	14.3693	0.730171	0.0702369	0.0663335	0.400204	0.841208	2.05511	0.737456	0.739987	73.8394	3453397	69.992	4581886	65463	1.74638	0.714434	64.0974	5925082	2.46602	2.93152	0.505946	11.9732	5.53471	15.682	7
247	772.68	17	6	38550	1.02841	2.51637	2.51637	-0.288573	0.488561	144.177	144.177	-16.534	27.9925	0.397626	0.397626	0.12025	0.316155	22.7823	22.7823	6.8898	18.1143	1.2403	0.279721	0.399687	0.760009	0.949904	1.71371	0.804412	0.807221	74.6908	2879331	70.9002	3991752	56301	1.50196	0.684712	65.36	3705945	1.51262	1.59239	0.679888	10.7771	4.93515	15.0915	6
248	772.68	17	6	68603	1.83014	2.60755	2.60755	-0.134574	1.38665	149.401	149.401	-7.7105	79.449	0.741579	0.741579	-0.0926845	0.362381	42.4894	42.4894	-5.31043	20.7629	0.5357	-0.192218	-0.0971373	0.171741	1.25891	2.32081	0.971779	0.987424	69.4307	4763152	65.1723	6919803	106177	2.83252	0.646119	59.2682	6281435	2.82735	2.24587	0.6473	10.0983	6.11084	15.8514	6
249	772.68	17	6	48220	1.28638	2.60755	2.60755	1.15731	1.68753	149.401	149.401	66.309	96.6881	0.741579	0.741579	0.0447235	0.389066	42.4894	42.4894	2.56247	22.2919	2.9878	0.452763	1.57469	1.72028	1.29294	1.85519	1.85837	1.13315	74.0888	3572564	71.9254	4541656	63144	1.68451	0.763651	64.7399	4239132	1.74681	1.35104	0.736415	9.38684	5.41716	15.2725	6
250	772.68	17	6	35990	0.960116	-0.289968	1.17549e-38	-0.289968	-0.186028	-16.6139	6.73509e-37	-16.6139	-10.6586	0.495172	0.495172	0.12025	0.243348	28.3713	28.3713	6.8898	13.9428	0.958026	0.313129	0.331813	0.635578	0.827471	1.83043	0.596867	0.603254	76.2482	2744174	72.6836	3730269	51322	1.36913	0.701259	68.1944	3576171	1.39898	1.69067	0.686297	12.1198	4.4211	14.7574	6
251	772.68	17	5	48023	1.28112	1.03751	1.03751	-0.740395	-0.070543	59.4452	59.4452	-42.4215	-4.04181	0.577642	0.577642	0.117396	0.358864	33.0964	33.0964	6.72631	20.5614	0.149002	-0.238866	-0.0375829	-0.044932	1.2988	1.99865	0.843028	0.853451	71.0709	3413038	67.7997	4712556	69507	1.85426	0.690909	64.2186	3821178	1.58737	1.22218	0.807073	13.2141	3.9784	14.1233	5
252	772.68	17	6	47462	1.26616	2.73381	2.73381	-0.621436	0.264749	156.636	156.636	-35.6057	15.169	0.723394	0.723394	0.0391519	0.306512	41.4474	41.4474	2.24324	17.5618	0.693366	0.170668	0.140345	0.432017	1.45518	1.81827	1.12322	1.12347	73.2503	3476605	71.099	4400386	61891	1.65108	0.766864	65.263	4600911	1.8807	1.29241	0.673239	14.166	4.05946	13.1262	6
253	772.68	17	6	19918	0.531358	2.77059	2.77059	1.35437	2.34805	158.743	158.743	77.5996	134.534	0.556011	0.556011	0.089277	0.246748	31.8571	31.8571	5.11519	14.1376	1.02084	0.402944	0.461661	0.711894	1.05864	1.18065	0.945859	0.767487	76.2467	1518682	74.27	1953449	26302	0.701666	0.757281	68.4696	1819559	0.708942	0.66967	0.749509	13.3567	3.93197	12.4133	6
254	772.68	17	7	19091	0.509296	2.06767	2.06767	0.904671	1.42159	118.469	118.469	51.8338	81.4511	1.08513	1.08513	-0.331414	0.430007	62.1734	62.1734	-18.9886	24.6376	3.37516	-1.62328	-5.06821	0.875938	1.26165	1.42052	3.4764	0.878259	81.3288	1552648	75.8691	2056811	27110	0.723222	0.704205	68.1692	2036196	0.796844	0.63159	0.639142	12.4985	3.59299	12.527	7
255	772.68	17	4	11773	0.314072	2.6258	2.6258	0.478998	1.55966	150.447	150.447	27.4446	89.362	-0.231826	0.208502	-0.231826	-0.0108994	-13.2827	11.9463	-13.2827	-0.624487	-0.223747	-0.94985	0.223191	-0.586799	0.651924	1.44617	0.623489	0.445064	77.2987	910037	73.7273	1217459	16513	0.440522	0.712953	-1000	-1000	-1000	-1000	-1000	9.05566	5.45567	13.2731	4
256	772.68	17	4	13827	0.368867	2.72503	2.72503	-0.133684	1.84636	156.133	156.133	-7.6595	105.789	-0.167865	0.123892	-0.167865	-0.0358855	-9.61795	7.09852	-9.61795	-2.05609	-0.033808	-0.123389	0.00454712	-0.0785987	0.680689	1.26673	0.520654	0.519244	74.9599	1036471	71.6108	1448686	20230	0.539682	0.68349	-1000	-1000	-1000	-1000	-1000	8.55947	6.27614	13.9844	4
257	772.68	17	6	19091	0.509296	2.7427	2.7427	-0.332438	1.01956	157.145	157.145	-19.0473	58.4163	0.548062	0.548062	-0.189238	0.164497	31.4017	31.4017	-10.8425	9.42499	0.456131	-0.257101	-0.113579	0.099515	0.986058	1.40588	0.877978	0.872745	84.5624	1614380	80.419	2112125	26264	0.700653	0.726888	69.42	2480313	0.953155	0.966633	0.534327	9.43519	4.7378	13.2692	6
258	772.68	17	6	33197	0.885606	2.7427	2.7427	-0.133684	1.75773	157.145	157.145	-7.6595	100.71	0.485806	0.485806	-0.189238	0.197116	27.8347	27.8347	-10.8425	11.2939	0.583587	-0.157258	-0.0931225	0.213165	0.94506	1.81903	0.637379	0.659617	72.5679	2409035	69.0284	3419251	49534	1.32143	0.670186	65.2316	2617029	1.07027	1.13249	0.827462	9.15866	5.49773	14.2709	6
259	772.68	17	5	26666	0.711377	0.973651	0.973651	-0.24917	0.0947644	55.7861	55.7861	-14.2764	5.4296	0.480593	0.480593	0.131825	0.253133	27.5359	27.5359	7.55302	14.5035	0.553057	0.147469	0.0930512	0.350263	0.846477	1.53106	0.556398	0.544981	78.7096	2098869	74.6236	2824204	37846	1.00963	0.704592	-1000	-1000	-1000	-1000	-1000	11.1847	4.2676	14.0614	5
260	772.68	17	6	29982	0.799839	2.77869	2.77869	-0.289968	0.711924	159.207	159.207	-16.6139	40.7902	0.622337	0.622337	0.117396	0.346585	35.6573	35.6573	6.72631	19.8579	0.26474	-0.0857001	-0.0231007	0.0895199	1.30238	1.4532	0.814593	0.904221	77.4061	2320790	72.6524	3165175	43566	1.16222	0.688197	-1000	-1000	-1000	-1000	-1000	12.1418	3.84959	13.4308	6
261	772.68	17	4	7432	0.198266	2.60361	2.60361	0.243688	0.878391	149.176	149.176	13.9623	50.3281	0.222395	0.222395	-0.178305	0.0988484	12.7423	12.7423	-10.2161	5.6636	-0.0339122	-0.144017	0.00567534	-0.0889648	0.728559	1.4625	0.394531	0.388656	86.0077	639209	79.2096	1354881	17105	0.456315	0.434493	-1000	-1000	-1000	-1000	-1000	9.43953	4.39493	11.3009	4
262	772.68	17	6	24104	0.64303	0.758147	0.758147	-0.202704	0.120221	43.4386	43.4386	-11.6141	6.88817	0.726948	0.726948	0.0976541	0.251055	41.6511	41.6511	5.59517	14.3844	0.564888	0.268739	0.177351	0.416814	1.06078	1.60386	0.604062	0.611419	78.2902	1887108	73.2406	2963681	40465	1.0795	0.595675	-1000	-1000	-1000	-1000	-1000	9.89494	4.24613	10.0764	6
263	772.68	17	6	24657	0.657782	2.80691	2.80691	-0.490217	1.59566	160.824	160.824	-28.0874	91.4245	0.320582	0.320582	-0.271509	0.116503	18.368	18.368	-15.5563	6.67511	1.21592	-0.636429	-0.65684	0.289745	0.977985	1.834	0.773017	0.690009	80.1242	1975622	75.3912	2804476	37199	0.992369	0.66284	68.7389	1949810	0.756714	0.773748	0.869261	9.02625	4.76529	11.8417	6
264	772.68	17	5	4708	0.125597	2.77201	2.77201	-0.514975	1.39029	158.825	158.825	-29.5059	79.6576	1.10263	1.10263	0.257494	0.758703	63.1761	63.1761	14.7533	43.4705	20.0539	2.84545	70.1054	11.4497	0.561705	1.11864	0.556574	1.21931	136.229	641367	127.061	832124	6549	0.17471	0.718888	0	0	0.0111377	0.0198284	11.2767	11.401	2.89173	10.8811	5
265	772.68	17	6	10338	0.27579	2.37883	2.37883	0.775227	1.82433	136.297	136.297	44.4172	104.527	1.78343	1.78343	0.28898	0.860111	102.183	102.183	16.5573	49.2807	7.14324	0.38837	3.91991	3.7658	0.718972	1.14454	0.627183	0.537112	115.816	1197301	108.155	1513083	13990	0.373215	0.738956	0	0	0.0788977	0.109737	3.49554	11.5682	2.87697	11.7454	6
266	772.68	17	4	2728	0.0727757	2.07411	2.07411	0.314704	1.22237	118.838	118.838	18.0312	70.0364	0.920295	0.920295	0.164914	0.608754	52.729	52.729	9.44889	34.8791	33.895	5.56699	228.669	19.731	0.398797	0.960266	0.476509	1.39797	159.322	434631	140.623	586961	4174	0.111351	0.65357	0	0	0.00222567	0.00558097	32.6983	11.8795	2.85043	12.4612	4
267	772.68	17	7	36405	0.971187	2.41888	2.41888	-0.324662	0.91429	138.592	138.592	-18.6018	52.385	0.809688	0.809688	-0.114498	0.363559	46.3917	46.3917	-6.56023	20.8304	0.328414	-0.855966	-0.223273	-0.263776	1.39944	1.59683	0.999697	1.0226	76.0469	2768489	71.4986	3975820	55607	1.48344	0.654684	65.3065	4394256	1.79503	1.28267	0.541044	11.0968	3.82694	9.95031	7
268	772.68	17	6	13216	0.352567	2.96611	2.96611	-0.490217	0.707856	169.946	169.946	-28.0874	40.5571	1.07854	1.07854	-0.271509	0.291291	61.7955	61.7955	-15.5563	16.6897	0.410401	-0.669863	-0.2711	-0.129731	1.12972	1.29483	0.666714	0.676414	84.9855	1123169	80.8069	1561754	19327	0.515592	0.68381	70.1247	1669188	0.635004	0.562087	0.555221	9.51612	4.28593	12.5225	6
269	772.68	17	5	7736	0.206376	2.80822	2.80822	0.561078	1.44024	160.899	160.899	32.1474	82.5199	0.793592	0.793592	0.138668	0.527376	45.4695	45.4695	7.9451	30.2164	9.68548	2.18521	24.709	5.93535	0.908592	1.12038	0.887606	0.86926	100.09	774293	90.0351	1127150	12519	0.333973	0.617941	75.6534	869810	0.306717	0.337574	0.672854	9.66423	4.02336	13.0514	5
270	772.68	17	4	5167	0.137842	2.25343	2.25343	0.647396	1.47476	129.112	129.112	37.0931	84.4976	1.07854	1.07854	0.308749	0.692947	61.7955	61.7955	17.69	39.703	29.7673	7.25364	277.987	18.5105	0.666634	1.07883	0.870646	0.988066	92.2752	476786	79.5376	684819	8610	0.229692	0.600116	81.9888	181564	0.0590768	0.0886197	2.33326	9.80047	3.76473	12.5181	4
271	772.68	17	5	8922	0.238015	2.96611	2.96611	0.320017	1.75236	169.946	169.946	18.3356	100.403	0.799739	0.799739	0.139252	0.462823	45.8217	45.8217	7.97856	26.5178	4.36999	0.784742	6.04924	2.57737	0.692655	1.49965	0.726305	0.820513	92.4386	824737	82.0711	1356718	16531	0.441002	0.539713	-1000	-1000	-1000	-1000	-1000	9.74192	3.93351	12.1229	5
272	772.68	17	4	26621	0.710176	2.96849	2.96849	0.0702115	1.78963	170.082	170.082	4.02282	102.538	0.402055	0.402055	-0.225429	-0.000624768	23.0361	23.0361	-12.9161	-0.0357966	-0.0267188	-0.195912	0.00584605	-0.111315	0.902307	1.90142	0.621011	0.621504	68.4597	1822466	66.5231	2610368	39240	1.04682	0.678415	-1000	-1000	-1000	-1000	-1000	7.9591	6.05832	11.7651	4
273	772.68	17	6	18085	0.482459	2.83499	2.83499	-0.332438	0.898567	162.433	162.433	-19.0473	51.4841	0.389511	0.389511	-0.231826	-0.00917034	22.3173	22.3173	-13.2827	-0.525422	-0.185523	-0.592876	0.1662	-0.3892	0.831	2.07399	0.549622	0.57935	71.5835	1294587	72.4958	2344585	32341	0.862771	0.559197	-1000	-1000	-1000	-1000	-1000	8.68555	5.36664	11.9969	6
274	772.68	17	3	9019	0.240603	-0.664504	1.17549e-38	-0.664504	-0.511184	-38.0732	6.73509e-37	-38.0732	-29.2887	0.602317	0.602317	0.229835	0.446681	34.5102	34.5102	13.1686	25.5929	13.0427	-0.0668532	0.0472784	6.48792	0.674972	1.47863	0.751477	0.751548	92.3449	832859	79.2018	1448205	18285	0.487794	0.493246	75.6076	129433	0.045669	0.0676605	5.2684	5.08866	21.9438	9.40375	3
275	772.68	17	7	219964	5.86805	-0.868982	1.17549e-38	-0.868982	-0.622529	-49.789	6.73509e-37	-49.789	-35.6683	0.686435	0.686435	0.229835	0.508077	39.3298	39.3298	13.1686	29.1106	3.45771	1.00274	4.09206	2.23023	2.67772	3.61296	1.95751	1.9723	85.3958	18783992	78.5462	24059084	306305	8.17139	0.718121	63.5911	14925508	6.26144	2.33835	0.937171	4.76059	22.3423	10.2275	7
276	772.68	17	5	18432	0.491716	1.80703	1.80703	-0.620683	0.150124	103.535	103.535	-35.5625	8.60148	0.691062	0.691062	0.128558	0.500217	39.5949	39.5949	7.36586	28.6603	1.18883	0.528816	0.735458	0.858823	0.814285	1.50599	0.520186	0.485965	97.6157	1799253	86.7196	2427022	27987	0.746618	0.658591	-1000	-1000	-1000	-1000	-1000	6.63651	22.6647	9.80993	5
277	772.68	17	5	37636	1.00403	1.75194	1.75194	-0.156098	0.826394	100.379	100.379	-8.94376	47.3489	0.589673	0.589673	-0.300576	0.264731	33.7857	33.7857	-17.2217	15.168	2.57695	0.308364	0.922185	1.44266	1.50495	1.82813	1.13068	1.10478	68.5718	2580767	66.7236	3385088	50733	1.35342	0.741845	57.8298	2694619	1.24305	0.825971	0.807715	7.81483	22.7472	10.5696	5
278	772.68	17	5	31471	0.839561	2.90392	2.90392	1.50436	2.12316	166.382	166.382	86.1937	121.648	0.691062	0.691062	-0.388932	0.386066	39.5949	39.5949	-22.2841	22.1199	-0.00328509	-0.623564	0.023246	-0.313425	1.21853	2.12183	1.91084	0.863255	78.3177	2464737	73.0928	3507502	47987	1.28016	0.655824	-1000	-1000	-1000	-1000	-1000	8.12953	22.2572	10.1438	5
279	772.68	17	5	24713	0.659276	2.71344	2.71344	-0.678873	0.67827	155.469	155.469	-38.8966	38.862	-0.388932	0.29226	-0.388932	0.0277546	-22.2841	16.7453	-22.2841	1.59022	0.0143237	-0.792116	0.000484097	-0.388896	0.922721	1.82605	0.826587	0.634678	77.6286	1918436	71.2021	2928188	41125	1.0971	0.600924	68.2828	1869292	0.730311	0.791475	0.902734	9.18001	22.0471	9.93617	5
280	772.68	17	4	7992	0.213205	0.618907	0.618907	0.437798	0.535663	35.4607	35.4607	25.084	30.6913	0.121657	0.121657	-0.0752915	0.0677545	6.97044	6.97044	-4.31389	3.88205	2.72798	1.3714	4.18449	2.04969	0.893316	1.00865	0.669024	0.616841	80.9234	646740	75.8792	908274	11970	0.319327	0.667669	68.7113	529375	0.205531	0.230076	1.03734	9.28991	21.1422	9.01321	4
281	772.68	17	5	11408	0.304335	2.90392	2.90392	-0.226898	0.755623	166.382	166.382	-13.0003	43.294	0.573134	0.573134	-0.0752915	0.204852	32.8381	32.8381	-4.31389	11.7372	0.245936	-0.670025	-0.157952	-0.212044	0.72563	1.35955	0.527724	0.487176	73.8508	842490	71.9617	1123898	15618	0.416646	0.730439	-1000	-1000	-1000	-1000	-1000	8.93075	21.4305	9.51756	5
282	772.68	17	4	9108	0.242977	0.618907	0.618907	-0.25375	0.0537778	35.4607	35.4607	-14.5388	3.08124	0.173357	0.173357	0.121657	0.148506	9.93264	9.93264	6.97044	8.50878	0.217833	0.100785	0.0242466	0.159309	0.939125	1.43405	0.551401	0.534737	69.8619	636302	67.5962	1127572	16681	0.445004	0.54601	0	0	0.0113885	0.0121267	21.3353	8.86636	20.5652	8.96257	4
283	772.68	17	6	21405	0.571028	2.46619	2.46619	-0.25375	0.591443	141.303	141.303	-14.5388	33.8872	0.179124	0.179124	-0.0951148	0.0830931	10.2631	10.2631	-5.44967	4.76088	0.769257	0.323958	0.28708	0.546608	0.74592	1.67334	0.642578	0.645935	77.7801	1664884	74.7206	2136859	28598	0.762918	0.748479	70.0785	1758718	0.669504	0.897555	0.852911	9.35964	20.4066	8.52531	6
284	772.68	17	5	25070	0.6688	3.04071	3.04071	-0.641225	0.648874	174.22	174.22	-36.7395	37.1777	0.153218	0.153218	-0.0963916	0.0408699	8.77875	8.77875	-5.52283	2.34167	0.222811	0.0393325	0.0106623	0.131072	0.742485	1.91522	0.508858	0.508708	76.5473	1919040	72.025	2578424	35799	0.955021	0.700299	-1000	-1000	-1000	-1000	-1000	8.8172	19.3669	8.31767	5
285	772.68	17	5	41466	1.1062	2.47151	2.47151	-0.641225	0.932892	141.607	141.607	-36.7395	53.4508	0.310377	0.310377	-0.141267	0.137701	17.7833	17.7833	-8.09398	7.88967	0.554934	0.0713773	0.0467954	0.313156	0.86531	2.55997	0.617634	0.479875	74.4029	3085189	69.1491	4836839	69948	1.86602	0.592812	-1000	-1000	-1000	-1000	-1000	8.3732	18.2955	8.07617	5
286	772.68	17	5	63188	1.68569	2.81758	2.81758	-0.119451	1.71648	161.436	161.436	-6.84401	98.3473	0.278717	0.278717	-0.163585	-0.0184524	15.9693	15.9693	-9.37272	-1.05724	-0.0712368	-0.206214	0.0166405	-0.138725	1.08723	2.75745	0.604135	0.671148	72.7266	4595448	68.7138	7853089	114287	3.04887	0.552889	-1000	-1000	-1000	-1000	-1000	7.25616	17.2929	8.42764	5
287	772.68	17	4	109720	2.92703	2.68799	2.68799	-0.154915	1.2873	154.011	154.011	-8.87595	73.7571	0.977614	0.977614	-0.163585	0.375626	56.0131	56.0131	-9.37272	21.5218	-0.117957	-0.493893	0.0638778	-0.305925	1.68615	2.87651	0.93606	0.914888	68.7964	7548338	64.1191	14651787	228509	6.096	0.480156	-1000	-1000	-1000	-1000	-1000	5.02078	17.3484	9.13546	4
288	772.68	17	6	50447	1.34579	2.83876	2.83876	-0.139792	0.931903	162.649	162.649	-8.0095	53.3941	-0.189633	0.0390955	-0.189633	-0.0752438	-10.8652	2.24001	-10.8652	-4.31115	-0.116913	-0.339524	0.0450798	-0.228218	0.869886	2.13858	0.686154	0.700985	74.6098	3763840	69.8176	5024148	71961	1.91973	0.701033	64.8452	5680662	2.33702	2.68659	0.575856	7.7072	15.8572	8.22368	6
289	772.68	17	6	46098	1.22977	0.568822	0.568822	-0.160236	0.0693624	32.5911	32.5911	-9.18083	3.97418	-0.221973	0.0828302	-0.221973	-0.0748309	-12.7181	4.74582	-12.7181	-4.28749	-0.0141319	-0.185095	0.00362409	-0.0996135	0.680948	2.36391	0.457568	0.463378	74.8885	3452209	70.8179	4721710	66674	1.77868	0.691394	67.5715	4567947	1.80343	2.64841	0.681906	7.98697	13.9808	7.80925	6
290	772.68	17	7	78557	2.09569	2.79283	2.79283	0.150018	0.84313	160.017	160.017	8.59537	48.3078	0.26233	0.26233	-0.112914	0.0872405	15.0304	15.0304	-6.46948	4.99851	0.295799	-0.0199862	-0.00270373	0.137907	0.942005	2.47129	0.665082	0.620408	74.061	5818010	69.6606	8276449	118811	3.16956	0.661193	63.8638	9381040	3.91867	4.15992	0.534796	8.63041	12.3918	7.04836	7
291	772.68	17	6	25085	0.6692	2.96706	2.96706	-0.218329	1.01228	170	170	-12.5093	57.9992	-0.286461	0.104102	-0.286461	-0.0528908	-16.413	5.96463	-16.413	-3.03042	-0.00635163	-0.196575	0.00231321	-0.101463	0.735545	1.74447	0.615214	0.614492	76.7347	1924889	72.3664	2681609	37056	0.988554	0.676948	67.9644	3029689	1.18921	1.61677	0.562727	9.1467	14.1603	7.35217	6
292	772.68	17	6	35650	0.951046	2.89363	2.89363	-0.275672	0.675917	165.793	165.793	-15.7949	38.7272	-0.303562	0.0390955	-0.303562	-0.195967	-17.3928	2.24001	-17.3928	-11.2281	-0.370754	-0.987121	0.436926	-0.678938	1.14822	1.87937	0.713357	0.693449	74.7556	2665038	70.4904	3974813	56388	1.50428	0.632227	-1000	-1000	-1000	-1000	-1000	8.91933	15.6648	7.85511	6
293	772.68	17	6	34680	0.925169	2.8951	2.8951	0.073845	1.4858	165.877	165.877	4.23101	85.1303	-0.19266	0.147048	-0.19266	-0.0124756	-11.0386	8.4252	-11.0386	-0.714798	0.0916403	-0.15683	-0.0143345	-0.0325948	0.834535	1.93995	0.597165	0.629845	74.2665	2575561	71.556	3671107	51304	1.36865	0.675971	66.5244	3859027	1.54753	1.85436	0.597836	10.0498	13.2036	6.57274	6
294	772.68	17	4	14741	0.39325	3.02647	3.02647	0.073845	1.77508	173.404	173.404	4.23101	101.704	-0.115006	0.0396873	-0.115006	-0.0603574	-6.58937	2.27391	-6.58937	-3.45822	0.000870224	-0.00522303	-5.90295e-06	-0.0021764	0.601832	1.59165	0.494712	0.495144	77.9554	1149140	74.8146	1610385	21525	0.574229	0.684832	-1000	-1000	-1000	-1000	-1000	10.0079	14.4251	7.00145	4
295	772.68	17	7	59397	1.58455	2.64626	2.64626	-0.876315	0.345807	151.62	151.62	-50.2092	19.8133	0.374191	0.374191	-0.263336	0.131336	21.4396	21.4396	-15.088	7.52501	0.397003	-0.293739	-0.103073	0.0516319	1.12368	2.41056	0.604188	0.638108	69.2222	4111593	65.4057	6123153	93618	2.49748	0.634461	59.748	6954627	3.10522	2.76344	0.510287	11.4173	18.8459	6.2886	7
296	772.68	17	6	77146	2.05805	2.00563	2.00563	-0.876315	0.704566	114.914	114.914	-50.2092	40.3687	0.752978	0.752978	-0.251202	0.289675	43.1425	43.1425	-14.3928	16.5971	0.389813	-0.159711	-0.0567965	0.115051	1.25442	2.46709	1.54669	0.718524	65.9705	5089363	64.9258	6840711	105362	2.81077	0.732199	61.497	6508546	2.8234	2.25076	0.728925	11.8865	17.6035	5.33053	6
297	772.68	17	6	22204	0.592343	2.8739	2.8739	-0.587527	0.976839	164.662	164.662	-33.6628	55.9687	-0.263336	0.259859	-0.263336	0.074134	-15.088	14.8888	-15.088	4.24757	0.966947	0.139003	0.147494	0.552975	0.719173	1.97795	0.704558	0.615127	71.3671	1584635	69.6745	2131899	30598	0.816272	0.725668	64.1011	2848533	1.18549	1.64841	0.499661	9.89817	17.7659	7.00911	6
298	772.68	17	6	29217	0.779431	3.04071	3.04071	-0.522628	1.14412	174.22	174.22	-29.9444	65.5533	0.24908	0.24908	-0.204142	-0.0622382	14.2712	14.2712	-11.6965	-3.56598	-0.341009	-0.750987	0.289028	-0.545998	0.627485	2.14184	0.476846	0.466617	76.3944	2232015	71.7255	3227503	44998	1.20043	0.649296	72.0003	3055010	1.13193	1.80392	0.688585	10.0449	18.6881	7.44887	6
299	772.68	17	6	115343	3.07704	2.97062	2.97062	-0.267191	0.648077	170.204	170.204	-15.3089	37.1321	1.01444	1.01444	-0.264284	0.252707	58.1231	58.1231	-15.1424	14.479	-0.0843553	-0.30963	0.03005	-0.196993	1.61025	2.60298	1.10143	1.10502	65.8157	7591377	65.0404	10376222	159535	4.25596	0.722995	-1000	-1000	-1000	-1000	-1000	12.4918	16.1178	4.57389	6
300	772.68	17	3	24778	0.66101	2.97062	2.97062	1.88702	2.28776	170.204	170.204	108.118	131.079	0.310793	0.310793	-0.17103	0.113698	17.8071	17.8071	-9.79928	6.51444	0.00750105	-5.16262	0.00691816	-2.57756	0.737288	1.97274	0.51613	0.509234	73.1476	1812452	67.1833	3137057	46694	1.24567	0.530646	59.0556	37239	0.0168221	0.0228161	39.2943	11.5206	16.1913	5.9096	3
301	772.68	17	5	25535	0.681205	3.08556	3.08556	-0.834647	0.673213	176.79	176.79	-47.8217	38.5722	0.310793	0.310793	-0.251202	0.0814303	17.8071	17.8071	-14.3928	4.66561	-0.0526059	-0.322924	0.0208978	-0.187765	0.659329	1.76762	0.989018	0.424546	72.9426	1862588	68.7637	2627187	38206	1.01923	0.668351	-1000	-1000	-1000	-1000	-1000	10.7203	17.116	6.49939	5
302	772.68	17	7	47238	1.26018	2.94262	2.94262	-0.203631	1.97858	168.6	168.6	-11.6672	113.364	0.690214	0.690214	-0.0241915	0.180483	39.5463	39.5463	-1.38607	10.3409	0.212351	-0.174487	-0.0348149	0.0189318	1.125	1.98252	0.707617	0.722115	72.3741	3418806	70.0214	4517709	64519	1.72119	0.732156	62.4639	5288681	2.25871	2.00774	0.557921	12.5904	22.4164	8.22175	7
303	772.68	17	5	64026	1.70804	2.85057	2.85057	-0.480324	0.98299	163.325	163.325	-27.5205	56.3212	0.775172	0.775172	0.153818	0.377643	44.4141	44.4141	8.81312	21.6373	1.60122	0.47051	0.837234	1.03587	1.31085	2.02797	0.855705	0.856355	72.0125	4610672	69.9573	5882713	84090	2.24329	0.761399	62.9049	3861575	1.63765	1.24931	1.04298	12.9522	21.6047	7.10756	5
304	772.68	17	5	24099	0.642896	2.94262	2.94262	-0.170468	0.883907	168.6	168.6	-9.76708	50.6441	0.309072	0.309072	-0.0217248	0.104665	17.7085	17.7085	-1.24474	5.99685	0.840632	0.329312	0.320737	0.584972	0.998815	1.59459	0.631381	0.643336	86.9829	2096202	81.2357	3036508	37379	0.997171	0.64472	71.094	1833156	0.687873	0.688689	0.934615	12.7602	23.4538	8.92762	5
305	772.68	17	6	23462	0.625903	3.08576	3.08576	-0.148004	0.96091	176.801	176.801	-8.47999	55.0561	0.135322	0.135322	-0.084207	0.0295137	7.7534	7.7534	-4.82471	1.69101	0.0886655	-0.127179	-0.0108837	-0.0192566	0.728758	1.57566	0.574975	0.543617	75.4571	1770375	73.0495	2316255	31708	0.845884	0.739939	68.1036	2318116	0.908045	1.24602	0.689286	11.8169	22.8526	9.12503	6
306	772.68	17	6	17355	0.462985	0.479932	0.479932	-0.32659	0.0733948	27.4981	27.4981	-18.7122	4.20521	0.321312	0.321312	-0.0740096	0.13226	18.4098	18.4098	-4.24044	7.57792	0.60891	0.204261	0.141416	0.406586	0.920497	1.30766	0.558349	0.558408	82.3016	1428344	78.3825	1919666	24491	0.653354	0.708628	71.034	1919017	0.7207	0.782947	0.642409	12.1364	23.7798	9.69859	6
307	772.68	17	6	20783	0.554434	2.82616	2.82616	-0.637922	0.798573	161.927	161.927	-36.5502	45.7549	0.479139	0.479139	-0.165464	0.205633	27.4526	27.4526	-9.48038	11.7819	1.17623	-0.0666303	-0.0475816	0.554799	1.05635	1.47654	0.721346	0.705959	85.1287	1769229	81.5463	2392814	29343	0.782792	0.708278	73.0755	2384910	0.870647	0.824201	0.636808	11.6427	23.891	10.451	6
308	772.68	17	5	12828	0.342216	2.90712	2.90712	-0.637922	0.819551	166.566	166.566	-36.5502	46.9568	0.620537	0.620537	-0.125171	0.404211	35.5542	35.5542	-7.17176	23.1596	2.09655	0.525934	1.27791	1.31124	0.816484	1.92466	0.442641	0.532814	105.954	1359174	93.9269	2516866	26796	0.714845	0.478728	-1000	-1000	-1000	-1000	-1000	12.2084	24.4464	11.0671	5
309	772.68	17	4	7761	0.207043	0.669228	0.669228	0.157166	0.46615	38.3439	38.3439	9.00495	26.7084	0.620537	0.620537	-0.165464	0.241823	35.5542	35.5542	-9.48038	13.8554	1.44365	0.245822	0.387617	0.844737	0.859435	1.00863	0.460184	0.467255	109.547	850191	98.7593	1275970	12920	0.344671	0.600697	0	0	0.0128774	0.0149836	16.0779	12.3102	24.4081	10.2796	4
310	772.68	17	4	8341	0.222515	1.70777	1.70777	0.294957	0.743164	97.8479	97.8479	16.8998	42.5802	0.349493	0.349493	0.0525161	0.198681	20.0245	20.0245	3.00895	11.3836	0.618955	0.17567	0.119317	0.397312	0.731032	1.19949	0.690906	0.692302	114.317	953514	107.296	1313736	12244	0.326637	0.681232	-1000	-1000	-1000	-1000	-1000	12.6922	24.1166	9.58052	4
311	772.68	17	6	40695	1.08563	2.9271	2.9271	0.12258	1.23738	167.71	167.71	7.02334	70.8967	-0.208938	0.157531	-0.208938	0.033211	-11.9713	9.02587	-11.9713	1.90285	0.0679606	-0.387079	-0.0182225	-0.159559	0.747599	2.0699	0.580474	0.555066	71.3486	2903532	67.5506	3877676	57404	1.53138	0.708923	62.3933	3562594	1.52325	2.03752	0.71271	14.0851	20.0436	14.9179	6
312	772.68	17	5	30101	0.803014	2.87069	2.87069	0.0690118	1.35469	164.478	164.478	3.95409	77.6179	0.295249	0.295249	-0.172528	-0.00200491	16.9165	16.9165	-9.88513	-0.114873	-0.274267	-0.594618	0.182652	-0.434442	0.594731	2.1438	0.426016	0.427388	75.5473	2274050	70.7532	3138471	44358	1.18335	0.678592	69.3565	2408618	0.926451	1.55777	0.866763	12.8453	18.9371	15.4635	5
313	772.68	17	6	97747	2.60763	2.72208	2.72208	-0.150528	1.57091	155.964	155.964	-8.62462	90.0064	0.963754	0.963754	0.250223	0.532554	55.2191	55.2191	14.3368	30.5131	2.95283	0.680868	2.32826	1.81685	1.83793	2.27217	1.62739	1.6097	76.5785	7485315	74.8549	9228706	123288	3.28899	0.792835	65.2091	8841487	3.61708	1.96802	0.720919	16.3781	19.1866	15.8919	6
314	772.68	17	6	77883	2.07771	2.77353	2.77353	-0.305226	1.05864	158.911	158.911	-17.4882	60.6558	0.681179	0.681179	-0.221987	0.299723	39.0287	39.0287	-12.7189	17.1729	0.318821	-0.298308	-0.0939404	0.0102566	1.33043	2.64077	0.820517	0.821865	65.0045	5062749	64.0158	7340437	114666	3.05898	0.679216	61.1099	7369724	3.21723	2.41818	0.645807	15.5845	17.8086	15.9544	6
315	772.68	17	5	127669	3.40586	0.935063	0.935063	-0.589904	-0.00968468	53.5752	53.5752	-33.799	-0.554891	1.01121	1.01121	-0.170504	0.290211	57.9379	57.9379	-9.76914	16.6278	-0.266014	-0.726221	0.214863	-0.496118	1.6681	2.84549	1.04101	1.01631	67.7768	8653002	64.9623	12002639	184763	4.92898	0.690988	60.6539	8064352	3.54693	2.12634	0.960228	16.9407	14.167	16.1623	5
316	772.68	17	6	105533	2.81534	2.92465	2.92465	0.0374712	0.760107	167.57	167.57	2.14694	43.5509	0.925154	0.925154	-0.246783	0.239218	53.0074	53.0074	-14.1396	13.7062	-0.086837	-0.344883	0.0335581	-0.21586	1.53157	2.28316	0.893273	0.878581	66.6065	7029187	63.8197	10297304	161350	4.30438	0.654063	-1000	-1000	-1000	-1000	-1000	16.4001	16.3612	16.1193	6
317	772.68	17	4	22816	0.608669	2.92465	2.92465	2.46897	2.70515	167.57	167.57	141.462	154.994	0.270289	0.270289	-0.234952	0.00966322	15.4864	15.4864	-13.4617	0.553662	-0.123079	-0.301338	0.0406953	-0.212209	0.608251	1.94235	0.514871	0.482194	72.3901	1651652	66.2869	2355969	35542	0.948165	0.641945	-1000	-1000	-1000	-1000	-1000	14.393	16.8252	15.7696	4
318	772.68	17	5	26283	0.70116	2.30201	2.30201	-0.44708	0.663735	131.895	131.895	-25.6158	38.0292	-0.399647	0.325016	-0.399647	-0.0236472	-22.8981	18.622	-22.8981	-1.35488	0.177721	-0.344747	-0.062587	-0.0835128	0.867284	1.63449	0.806464	0.715285	74.8851	1968204	71.4602	2581642	36127	0.963771	0.727517	68.1071	2081574	0.815345	0.940114	0.859954	10.821	22.0325	14.0461	5
319	772.68	17	7	25242	0.673388	2.95544	2.95544	-0.44708	1.05752	169.334	169.334	-25.6158	60.5912	0.140975	0.140975	-0.0866258	0.0533357	8.07728	8.07728	-4.96329	3.05591	0.416014	0.148433	0.0697093	0.282224	0.707612	1.47007	0.631479	0.63135	73.7371	1861271	70.6628	2345865	33198	0.885633	0.760347	67.5457	2853720	1.12708	1.5928	0.597462	11.9512	21.6453	14.1883	7
320	772.68	17	4	29715	0.792716	2.79578	2.79578	-0.250976	0.545111	160.186	160.186	-14.3799	31.2326	0.154279	0.154279	0.0161578	0.0972196	8.83956	8.83956	0.925773	5.57027	0.318095	0.0452607	0.0157458	0.181678	0.674463	1.78643	0.483172	0.469602	71.1675	2114741	68.1625	2902154	42577	1.13584	0.697912	-1000	-1000	-1000	-1000	-1000	11.1466	19.7656	15.4654	4
321	772.68	17	6	16129	0.430278	2.6996	2.6996	-0.376191	0.610413	154.676	154.676	-21.5542	34.9741	0.372063	0.372063	-0.0921115	0.162577	21.3176	21.3176	-5.2776	9.31498	0.938777	0.423021	0.450396	0.680899	0.823705	1.23984	0.591112	0.579373	83.671	1349530	79.9813	1767906	22104	0.589675	0.729687	72.0552	1748907	0.647506	0.786089	0.664517	13.1841	23.9147	12.2267	6
322	772.68	17	4	5093	0.135868	1.18321	1.18321	1.14949	1.16123	67.7929	67.7929	65.8607	66.5339	0.31567	0.31567	0.0822352	0.190062	18.0866	18.0866	4.71173	10.8897	0.887602	0.152223	0.148653	0.519912	0.801075	0.955538	0.937303	0.548251	117.445	598146	106.472	817596	7679	0.204855	0.663237	0	0	0.00247432	0.00308875	54.911	13.6534	24.2277	11.9833	4
323	772.68	17	4	8133	0.216966	1.14949	1.14949	0.157691	0.582295	65.8607	65.8607	9.03505	33.363	0.599343	0.599343	-0.181658	0.242989	34.3398	34.3398	-10.4082	13.9223	1.05789	0.283083	0.327448	0.670484	0.651944	1.0431	0.573274	0.529666	102.223	831378	96.9113	1066993	11010	0.293717	0.738692	0	0	0.0126543	0.0194102	17.1456	12.8755	24.4301	11.6746	4
324	772.68	17	3	5322	0.141977	2.60584	2.60584	0.0580736	1.27477	149.304	149.304	3.32737	73.0391	0.359426	0.359426	-0.0371211	0.172757	20.5936	20.5936	-2.12688	9.89827	27.1982	-0.0303489	0.0488232	13.5839	0.679699	1.05567	0.424068	0.422701	119.101	633854	102.696	962977	9377	0.250153	0.567559	81.5356	22411	0.00733257	0.010788	19.3625	14.2014	24.0689	12.031	3
325	772.68	17	5	9974	0.266079	2.20672	2.20672	-0.248732	0.557634	126.436	126.436	-14.2513	31.9501	1.10263	1.10263	-0.39268	0.261711	63.1761	63.1761	-22.4989	14.9949	-0.380468	-1.26369	0.545794	-0.822077	0.781198	1.22041	0.563214	0.592248	74.5593	743654	85.2642	1319207	15472	0.412751	0.644648	-1000	-1000	-1000	-1000	-1000	11.7729	3.39352	11.2229	5
326	772.68	17	5	10449	0.278751	-0.315455	0.162907	-0.315455	-0.0380992	-18.0742	9.33387	-18.0742	-2.18293	0.208382	0.208382	-0.0971337	0.0947349	11.9394	11.9394	-5.56535	5.42791	0.349029	0.0777181	0.0298385	0.213374	0.671414	1.21508	0.512669	0.515327	84.9077	887201	83.5608	1210127	14482	0.386341	0.721516	-1000	-1000	-1000	-1000	-1000	15.369	6.01882	11.4792	5
327	772.68	17	5	22278	0.594317	2.47556	2.47556	0.320017	1.33955	141.839	141.839	18.3356	76.7507	0.799739	0.799739	0.308749	0.607118	45.8217	45.8217	17.69	34.7853	1.565	-1.14296	-1.49145	0.211024	0.925517	1.8297	1.03867	0.507122	77.4423	1725259	68.5144	3149401	45967	1.22628	0.484652	-1000	-1000	-1000	-1000	-1000	10.3028	4.34462	13.3383	5
328	772.68	17	6	128224	3.42067	1.97038	1.97038	-1.12437	1.07664	112.894	112.894	-64.4217	61.6868	0.951539	0.951539	-0.131892	0.319454	54.5192	54.5192	-7.55684	18.3034	0.869475	-0.228506	-0.162284	0.320484	1.52869	3.10751	2.40567	0.916972	69.2926	8884972	65.2258	12361143	189513	5.0557	0.676597	60.2441	9821790	4.34929	2.8451	0.78649	7.68844	14.4179	17.528	6
329	772.68	17	4	100024	2.66837	1.96078	1.96078	-0.639036	0.976547	112.344	112.344	-36.614	55.952	1.00673	1.00673	-0.131322	0.405077	57.6816	57.6816	-7.5242	23.2092	-0.132207	-0.563927	0.0815582	-0.348067	2.82274	2.74045	1.91358	1.02888	67.3472	6736335	63.967	11113621	173740	4.63491	0.575711	-1000	-1000	-1000	-1000	-1000	7.74527	17.4762	17.4833	4
330	772.68	17	4	13275	0.354141	3.06094	3.06094	-0.186019	1.49013	175.379	175.379	-10.6581	85.3784	0.255481	0.255481	-0.216492	-0.0143089	14.638	14.638	-12.4041	-0.819837	-0.0976481	-0.288629	0.0309118	-0.193139	0.658462	1.65429	0.512458	0.516079	72.9513	968429	67.9307	1446857	21299	0.5682	0.623269	-1000	-1000	-1000	-1000	-1000	13.0063	16.9358	15.8363	4
331	772.68	17	4	12201	0.32549	0.635868	0.635868	-0.144828	0.157872	36.4326	36.4326	-8.29801	9.04538	-0.175902	1.17549e-38	-0.175902	-0.127838	-10.0784	6.73509e-37	-10.0784	-7.32456	-0.108067	-0.3274	0.0373288	-0.217734	1.46044	1.43326	0.285551	0.284354	71.0498	866879	72.9329	1912592	26224	0.699586	0.465261	-1000	-1000	-1000	-1000	-1000	12.8432	14.6038	15.7812	4
332	772.68	17	3	15533	0.414379	1.21708	1.21708	0.440412	0.764454	69.7336	69.7336	25.2338	43.8	-0.28381	0.102741	-0.28381	-0.111852	-16.2611	5.88663	-16.2611	-6.40864	0.0138585	-2.4704	0.00228735	-1.22827	0.675447	1.44255	0.733985	0.474354	75.5596	1173667	68.9807	1782599	25842	0.689395	0.601076	63.7344	44205	0.0185029	0.0273935	22.3954	14.1138	14.2283	15.7159	3
333	772.68	17	6	43332	1.15598	1.21708	1.21708	-0.776675	0.0622229	69.7336	69.7336	-44.5002	3.56511	-0.288585	0.0294177	-0.288585	-0.1934	-16.5347	1.68551	-16.5347	-11.081	-0.0701212	-0.347517	0.0288927	-0.208819	0.776478	2.52335	0.555494	0.547986	71.5969	3102439	66.0892	4601133	69620	1.85727	0.622407	-1000	-1000	-1000	-1000	-1000	15.261	13.737	15.8895	6
334	772.68	17	6	31326	0.835693	2.89363	2.89363	-0.119451	1.58685	165.793	165.793	-6.84401	90.9196	0.310377	0.310377	-0.164367	-0.00544655	17.7833	17.7833	-9.41755	-0.312065	0.644821	-0.0130762	-0.00704391	0.315872	0.95846	1.78283	0.396173	0.385339	72.9269	2284509	67.9379	3809548	56074	1.4959	0.558655	61.7297	4161899	1.79862	1.87657	0.464631	8.94797	16.9526	7.54651	6
335	772.68	17	4	11126	0.296812	1.72363	1.72363	1.03294	1.32121	98.7569	98.7569	59.1832	75.7	-0.311042	0.140609	-0.311042	-0.0959895	-17.8214	8.0563	-17.8214	-5.4998	-0.0829816	-0.424343	0.0383705	-0.253662	0.597751	1.53931	0.614626	0.436767	80.6339	897133	77.106	1291757	16753	0.446925	0.66412	-1000	-1000	-1000	-1000	-1000	10.7316	13.9974	6.45405	4
336	772.68	17	6	42106	1.12327	2.66823	2.66823	0.56105	1.77027	152.878	152.878	32.1458	101.429	-0.274197	0.153679	-0.274197	-0.0419648	-15.7103	8.80513	-15.7103	-2.40441	0.0620129	-0.301043	-0.0171248	-0.119515	0.942027	2.0533	0.546293	0.516215	72.4893	3052233	68.473	4203353	61387	1.63764	0.685911	64.3328	4883296	2.02499	2.14961	0.554706	11.3365	12.9229	5.6392	6
337	772.68	17	4	17537	0.46784	2.66823	2.66823	-0.251739	0.977987	152.878	152.878	-14.4236	56.0345	-0.311042	0.168195	-0.311042	-0.153193	-17.8214	9.63684	-17.8214	-8.7773	-0.377015	-0.912121	0.36337	-0.644568	0.734184	2.0315	0.414781	0.414529	70.6481	1238956	67.0894	2289828	34131	0.910523	0.513814	-1000	-1000	-1000	-1000	-1000	11.9542	13.8941	5.36398	4
338	772.68	17	6	28522	0.76089	2.76266	2.76266	-0.301245	0.3605	158.289	158.289	-17.2601	20.6551	0.327324	0.327324	-0.135925	0.100466	18.7543	18.7543	-7.78793	5.75631	0.265669	-0.148466	-0.0390546	0.0586016	0.785789	1.62308	0.590274	0.564079	71.3477	2034979	68.8899	2674512	38823	1.03569	0.734668	65.7321	2552445	1.03591	1.3183	0.734515	11.4985	22.5787	13.3923	6
339	772.68	17	6	24607	0.656448	2.9271	2.9271	-0.283769	1.19618	167.71	167.71	-16.2588	68.536	-0.208938	0.159806	-0.208938	0.017493	-11.9713	9.15622	-11.9713	1.00227	0.14193	-0.178888	-0.0261634	-0.0184793	0.657735	1.8099	0.554596	0.536291	72.8709	1793134	69.4329	2417792	34822	0.928957	0.706651	65.2595	2709209	1.10749	1.6838	0.592734	12.313	19.9487	15.1384	6
340	772.68	17	3	15055	0.401627	-0.690354	1.17549e-38	-0.690354	-0.497343	-39.5543	6.73509e-37	-39.5543	-28.4956	0.607753	0.607753	0.202618	0.443513	34.8217	34.8217	11.6091	25.4114	0.136545	-43.0341	-0.193411	-21.4488	0.743472	1.7426	0.98824	1.03584	81.9427	1233648	75.0227	1987500	26492	0.706735	0.568285	70.4812	138308	0.0523499	0.0704128	7.67197	7.67654	22.07	16.881	3
341	772.68	17	3	6259	0.166973	0.202632	0.202632	-0.144828	0.0564775	11.61	11.61	-8.29801	3.23592	0.260031	0.260031	-0.175902	0.0563257	14.8987	14.8987	-10.0784	3.22722	4.52265	-0.0138658	-0.00816407	2.25439	0.696304	1.14189	0.495783	0.492039	78.614	492045	78.6159	803612	10222	0.272695	0.612307	64.8773	19170	0.00788263	0.0113207	21.1824	12.4299	15.3981	15.703	3
342	772.68	17	3	12500	0.333466	3.02647	3.02647	-0.275672	0.946794	173.404	173.404	-15.7949	54.2473	-0.303562	0.0674168	-0.303562	-0.11552	-17.3928	3.8627	-17.3928	-6.61883	6.6722	-0.0115817	-0.00623035	3.33031	0.674334	1.68704	0.505779	0.505542	83.7839	1047299	78.7646	2015113	25584	0.682512	0.488587	73.6663	24763	0.0089676	0.0132985	37.1857	9.78001	15.1894	7.4001	3
343	772.68	17	4	10524	0.280752	3.08556	3.08556	0.975651	2.22275	176.79	176.79	55.9007	127.354	0.259859	0.259859	-0.238532	0.0380045	14.8888	14.8888	-13.6669	2.1775	0.0822743	0.0212818	0.00188304	0.051778	0.550942	1.6525	1.46623	0.419232	75.8401	798141	69.1877	1323076	19123	0.51015	0.550332	-1000	-1000	-1000	-1000	-1000	9.95103	16.7414	7.0304	4
344	772.68	17	5	21860	0.583166	1.9633	1.9633	1.07673	1.49616	112.489	112.489	61.6921	85.7237	-0.17723	0.129244	-0.17723	-0.0144259	-10.1545	7.40515	-10.1545	-0.826541	0.0879864	-0.252831	-0.0247603	-0.0824224	0.564915	1.61411	0.947757	0.486886	75.6171	1652990	71.9379	2134756	29675	0.791649	0.736647	69.2718	1512476	0.58247	1.03108	1.00119	9.94836	19.7487	7.93673	5
345	772.68	17	6	24275	0.647592	2.51101	2.51101	0.399273	1.55641	143.87	143.87	22.8767	89.1759	-0.174393	0.129244	-0.174393	-0.0157665	-9.99196	7.40515	-9.99196	-0.903354	0.0374645	-0.34565	-0.00703862	-0.154093	0.652709	1.61745	0.624037	0.537322	75.6611	1836674	71.8219	2371345	33017	0.880804	0.735227	67.8676	2475589	0.973101	1.49086	0.665493	10.4508	20.6975	8.2282	6
346	772.68	17	8	24476	0.652954	2.86932	2.86932	-0.678873	0.623082	164.4	164.4	-38.8966	35.7	0.179124	0.179124	-0.0741047	0.107329	10.2631	10.2631	-4.24589	6.14951	0.477694	0.102096	0.0641381	0.289895	0.847406	1.45376	0.622478	0.628709	75.8844	1857347	71.4332	2433658	34069	0.908869	0.718424	66.6962	3296876	1.31869	1.55615	0.495152	9.93916	21.5297	9.01038	8
347	772.68	17	5	20814	0.555261	3.01701	3.01701	-0.149507	0.650089	172.862	172.862	-8.56612	37.2474	0.140522	0.140522	-0.084207	0.0609086	8.05133	8.05133	-4.82471	3.4898	0.175111	-0.0507026	-0.00927939	0.0622042	0.621674	1.45073	0.574636	0.54086	75.6648	1574888	73.5354	2020752	27480	0.733092	0.757424	71.3002	1401926	0.524537	0.843749	1.05857	10.8576	22.3797	9.31964	5
348	772.68	17	6	23091	0.616006	2.93508	2.93508	-0.462265	0.693986	168.167	168.167	-26.4858	39.7625	0.325587	0.325587	-0.199199	0.0985019	18.6547	18.6547	-11.4132	5.64374	0.303715	-0.134118	-0.0393999	0.0847984	0.804702	1.49326	0.58854	0.582443	74.3147	1716001	70.8701	2330491	32884	0.877256	0.702196	66.1483	2438946	0.983615	1.22233	0.626267	10.0889	22.4871	9.92415	6
349	772.68	17	6	23958	0.639135	2.9082	2.9082	-0.149507	0.540572	166.627	166.627	-8.56612	30.9725	0.287981	0.287981	-0.101483	0.110495	16.5001	16.5001	-5.81453	6.33087	0.556286	-0.0916341	-0.0426709	0.232326	0.941002	1.35568	0.636181	0.642662	75.9634	1819931	73.2174	2392670	32679	0.871788	0.733131	66.9549	2417762	0.963325	1.02372	0.663467	11.2052	23.249	9.97399	6
350	772.68	17	5	84281	2.24839	-0.470427	0.174067	-0.470427	-0.247579	-26.9535	9.97328	-26.9535	-14.1852	0.326114	0.326114	-0.161536	0.20016	18.6849	18.6849	-9.25531	11.4683	0.116115	-0.24424	-0.0276976	-0.0640625	1.25295	2.70674	0.67019	0.64266	69.4853	5856292	64.1454	9549711	148876	3.97161	0.566115	60.1258	5698508	2.52838	2.01794	0.889261	4.34806	19.5075	11.2367	5
351	772.68	17	6	71734	1.91367	-0.302851	1.17549e-38	-0.302851	-0.184566	-17.3521	6.73509e-37	-17.3521	-10.5749	0.29264	0.29264	-0.161536	0.118867	16.767	16.767	-9.25531	6.81055	0.375873	0.0693444	0.0302442	0.222609	0.992178	2.34187	0.756249	0.75817	68.1325	4887418	66.0905	7018282	106192	2.83292	0.675512	62.4513	7714581	3.29544	3.32142	0.580703	4.37007	17.9655	12.2929	6
352	772.68	17	5	59712	1.59296	-0.233551	1.17549e-38	-0.233551	-0.158369	-13.3815	6.73509e-37	-13.3815	-9.07389	0.207897	0.207897	0.0847721	0.152068	11.9116	11.9116	4.85708	8.71283	0.567022	0.374483	0.230817	0.470752	0.955993	2.23154	0.872726	0.872925	69.0487	4123034	66.9888	5442910	81251	2.16756	0.734908	62.3547	4624017	1.9783	2.06937	0.805214	4.9268	18.6348	13.7668	5
353	772.68	17	6	74337	1.98311	-0.199444	0.0202773	-0.199444	-0.0978021	-11.4273	1.1618	-11.4273	-5.60365	0.204827	0.204827	0.0295007	0.123558	11.7357	11.7357	1.69027	7.07935	0.3087	0.17606	0.059432	0.24238	1.01648	2.56853	0.726798	0.726804	69.5451	5169772	66.2022	7422594	112120	2.99106	0.663013	60.3091	8614224	3.81044	3.74867	0.520441	4.72538	16.8036	13.8424	6
354	772.68	17	6	73176	1.95214	2.9353	2.9353	-0.200919	0.375706	168.18	168.18	-11.5118	21.5263	0.262834	0.262834	-0.15209	0.11909	15.0593	15.0593	-8.71413	6.82336	0.327336	0.0748555	0.0281922	0.201096	1.01179	2.2978	0.710404	0.685007	68.5432	5015720	65.7128	7287285	110896	2.95841	0.659862	61.8676	7639804	3.29428	3.25588	0.592584	5.42152	17.9257	15.367	6
355	772.68	17	6	61455	1.63945	0.608399	0.608399	-0.43564	-0.0636947	34.8587	34.8587	-24.9603	-3.64944	0.343838	0.343838	-0.197473	0.102778	19.7004	19.7004	-11.3144	5.88872	0.489077	-0.111742	-0.0523299	0.188667	1.02515	2.09661	0.810495	0.768412	68.2463	4194074	65.8294	5972305	90724	2.42027	0.677384	61.5393	6445314	2.79404	2.72549	0.586767	5.64715	19.8701	14.5657	6
356	772.68	17	6	75074	2.00277	-0.819436	0.608399	-0.819436	-0.14326	-46.9502	34.8587	-46.9502	-8.20817	0.538822	0.538822	-0.197473	0.295452	30.8722	30.8722	-11.3144	16.9281	0.679793	0.174793	0.135314	0.427293	1.18216	2.2456	0.804945	0.812898	68.646	5153526	65.4712	7031474	107398	2.86509	0.699026	60.8103	6668920	2.92564	2.47483	0.684559	6.27038	21.101	15.8222	6
357	772.68	17	6	63060	1.68227	2.62474	2.62474	-0.819436	0.425902	150.386	150.386	-46.9502	24.4024	0.691692	0.691692	0.208295	0.468918	39.631	39.631	11.9344	26.867	3.00755	0.829496	2.84759	1.91852	1.36355	2.2643	1.29556	1.27921	77.9787	4917335	75.5594	6123104	81037	2.16185	0.778163	65.8116	7140906	2.89463	2.12286	0.58117	6.09776	20.1508	17.4423	6
358	772.68	17	5	82252	2.19426	2.8202	2.8202	-0.512056	0.394473	161.586	161.586	-29.3386	22.6016	0.338322	0.338322	-0.15209	0.201168	19.3844	19.3844	-8.71413	11.5261	0.160327	-0.240837	-0.0377616	-0.0402551	1.15586	2.63629	0.661357	0.649149	69.4328	5710986	64.7208	8992043	138936	3.70644	0.592014	61.0815	5205843	2.27365	1.96706	0.965084	5.99094	19.5334	16.2321	5
359	772.68	17	6	61110	1.63025	0.897387	0.897387	-0.783905	-0.102828	51.4165	51.4165	-44.9144	-5.8916	0.502875	0.502875	-0.23738	0.273043	28.8126	28.8126	-13.6009	15.6442	0.70228	0.0963848	0.0860882	0.399332	1.0841	2.15107	0.785158	0.748532	68.6804	4197062	66.1038	5814424	87959	2.34651	0.694756	61.9363	6106876	2.63037	2.42631	0.619781	4.8591	21.0217	11.3686	6
360	772.68	17	5	53850	1.43657	2.74203	2.74203	-0.699014	0.778564	157.107	157.107	-40.0505	44.6084	0.516053	0.516053	-0.39461	0.128269	29.5677	29.5677	-22.6095	7.34928	0.548612	-0.116528	-0.0547978	0.216042	1.1578	2.12637	0.862737	0.835251	69.2489	3729051	66.9319	5103621	76251	2.03417	0.70622	64.2056	4173210	1.73396	1.49763	0.828493	6.13671	22.0869	11.5279	5
361	772.68	17	6	40486	1.08006	1.98088	1.98088	1.39051	1.65581	113.496	113.496	79.6703	94.871	0.266722	0.266722	-0.15971	0.062241	15.2821	15.2821	-9.15071	3.56614	0.0900728	-0.250056	-0.0208098	-0.0799917	0.81929	1.85674	9.90061	0.586085	71.6806	2902062	69.0658	3710765	53728	1.43332	0.753536	64.6231	3843358	1.58659	1.93654	0.680741	11.8046	21.0077	7.51147	6
362	772.68	17	6	27598	0.73624	3.08576	3.08576	-0.203631	1.79916	176.801	176.801	-11.6672	103.084	-0.121093	0.0834668	-0.121093	-0.0228633	-6.93811	4.78229	-6.93811	-1.30997	-0.0268826	-0.284721	0.0100776	-0.155802	0.826937	1.77413	0.543784	0.540166	77.4911	2138599	70.7855	2811600	39720	1.05962	0.694814	64.501	3110309	1.28641	1.55563	0.572322	11.1211	21.6475	8.55922	6
363	772.68	17	6	90161	2.40525	1.76454	1.76454	0.434731	0.963186	101.1	101.1	24.9082	55.1865	1.01444	1.01444	0.211626	0.662338	58.1231	58.1231	12.1253	37.9492	5.90206	0.479771	3.43137	3.19092	1.42701	2.74701	2.62321	1.73072	92.5131	8341076	86.383	10508751	121653	3.24537	0.741133	71.4976	7182074	2.67979	1.8779	0.897553	13.1057	14.9837	3.44476	6
364	772.68	17	6	67842	1.80984	-0.666958	0.109261	-0.666958	-0.259045	-38.2139	6.26018	-38.2139	-14.8422	0.791161	0.791161	-0.0595811	0.283553	45.3302	45.3302	-3.41375	16.2464	0.310835	0.0380505	0.0142192	0.174443	1.39406	1.92645	0.831225	0.842747	74.688	5066984	71.4046	6987293	97855	2.61051	0.693291	67.4657	6708235	2.65257	1.90276	0.682297	15.3331	4.8222	13.6153	6
365	772.68	17	5	116480	3.10737	0.428387	0.428387	-0.232898	0.0575483	24.5448	24.5448	-13.3441	3.29727	0.812548	0.812548	-0.232746	0.167037	46.5556	46.5556	-13.3353	9.57051	-0.303035	-0.644372	0.228353	-0.473704	1.66061	2.45118	0.978865	0.978984	67.8815	7906834	64.8316	10966714	169157	4.51265	0.688591	58.8601	7746071	3.51077	2.11414	0.885097	6.92153	10.7899	16.9488	5
366	772.68	17	5	47480	1.26664	0.541638	0.541638	-0.296807	0.0161885	31.0336	31.0336	-17.0058	0.927535	-0.285353	0.21145	-0.285353	0.0199151	-16.3495	12.1152	-16.3495	1.14105	-0.355666	-0.834354	0.330079	-0.59501	0.797139	2.74332	0.584247	0.584795	70.235	3334757	65.0004	4875876	75013	2.00114	0.632957	63.2759	3446067	1.45287	1.82261	0.871817	5.19261	10.0318	12.0998	5
367	772.68	17	6	58776	1.56799	0.444257	0.444257	-0.231201	0.114789	25.4541	25.4541	-13.2468	6.57694	-0.286376	0.247255	-0.286376	0.0434566	-16.4081	14.1667	-16.4081	2.48988	0.151186	-0.396429	-0.0458997	-0.122622	0.841045	2.62668	0.648285	0.617332	70.2505	4129045	65.3742	5830203	89182	2.37914	0.659057	63.1646	5172261	2.18448	2.59734	0.717783	5.71839	8.9457	12.2727	6
368	772.68	17	7	42980	1.14659	2.87069	2.87069	-0.283769	0.75193	164.478	164.478	-16.2588	43.0824	0.337022	0.337022	-0.186796	0.127567	19.31	19.31	-10.7026	7.30904	0.521749	-0.0913547	-0.0196132	0.215197	0.94609	2.29423	0.526876	0.52254	73.485	3158385	68.3092	4834172	70769	1.88793	0.607328	-1000	-1000	-1000	-1000	-1000	11.2918	18.455	16.011	7
369	772.68	17	5	26033	0.69449	2.83392	2.83392	2.15308	2.55217	162.372	162.372	123.362	146.228	0.517958	0.517958	0.0350732	0.19197	29.6768	29.6768	2.00954	10.9991	0.152154	-0.408655	-0.0581751	-0.128251	0.738762	1.55933	0.550121	0.505896	69.018	1796745	65.8998	2407518	36533	0.974602	0.712589	-1000	-1000	-1000	-1000	-1000	10.7647	21.1188	14.7402	5
370	772.68	17	6	23605	0.629718	2.89115	2.89115	-0.411894	1.83202	165.65	165.65	-23.5998	104.967	0.172392	0.172392	-0.0943732	0.0497445	9.87733	9.87733	-5.40719	2.85015	0.140328	-0.17461	-0.0235627	-0.0171409	0.665019	1.51227	0.561912	0.551983	73.6132	1737639	71.4375	2205347	30871	0.823555	0.764633	67.7205	2042739	0.804701	1.21004	0.782549	13.3817	23.0555	12.7918	6
371	772.68	17	6	29685	0.791916	2.59924	2.59924	-0.534515	0.931488	148.925	148.925	-30.6254	53.3703	0.676149	0.676149	-0.331414	0.377046	38.7405	38.7405	-18.9886	21.6031	3.34145	0.489413	1.91395	1.91543	1.34139	1.54873	1.12072	1.04884	77.3744	2296860	73.9436	3093135	41831	1.11594	0.709641	65.0028	3466818	1.42279	1.06069	0.556593	13.2421	3.58459	13.2025	6
372	772.68	17	7	31073	0.828944	2.80822	2.80822	-0.288573	1.11854	160.899	160.899	-16.534	64.0879	0.654079	0.654079	0.0447235	0.340875	37.476	37.476	2.56247	19.5307	1.44906	-0.214306	-0.234559	0.617377	1.06307	1.62469	0.812895	0.826357	75.1024	2333658	72.8917	3036522	41658	1.11132	0.745907	65.3373	3471704	1.4175	1.3334	0.584793	10.0479	4.73102	14.2934	7
373	772.68	17	5	152912	4.07928	2.55787	2.55787	-0.282209	0.627472	146.555	146.555	-16.1694	35.9515	0.807964	0.807964	-0.141985	0.215168	46.2929	46.2929	-8.13516	12.3282	-0.031978	-0.30774	0.0179937	-0.169859	1.78693	2.83774	0.788809	0.803771	68.2749	10440053	64.4605	15162411	235220	6.27503	0.650081	58.1218	10209904	4.68624	2.62251	0.87048	5.21519	9.95862	8.68628	5
374	772.68	17	5	19960	0.532479	2.83392	2.83392	-0.251113	0.9378	162.372	162.372	-14.3877	53.732	0.136372	0.136372	0.0350732	0.0848689	7.81356	7.81356	2.00954	4.86263	1.20185	0.687369	0.911759	0.944611	0.748537	1.35242	0.672451	0.666228	76.2583	1522116	73.4028	2063352	28110	0.749899	0.710068	68.2873	1660334	0.64863	0.866531	0.820928	11.6959	20.8093	14.8951	5
375	772.68	17	5	56709	1.51284	3.07436	3.07436	-0.522264	0.888608	176.148	176.148	-29.9235	50.9135	0.165081	0.165081	-0.130721	-0.0319652	9.45846	9.45846	-7.48978	-1.83147	-0.247766	-0.505181	0.136348	-0.376473	0.870477	2.44555	0.51241	0.513347	72.2683	4098265	65.5824	5920585	90277	2.40835	0.628167	63.6256	4028410	1.68906	1.94038	0.895674	9.19118	14.8297	16.9127	5
376	772.68	17	5	56664	1.51164	2.07641	2.07641	-0.451509	0.243272	118.969	118.969	-25.8696	13.9385	0.659485	0.659485	-0.114498	0.333797	37.7857	37.7857	-6.56023	19.1252	0.862838	0.259698	0.250245	0.561268	1.54135	2.01947	0.845608	0.839833	73.7187	4177197	69.3375	5828999	84067	2.24268	0.674034	62.459	4367776	1.86555	1.21034	0.810292	11.4725	3.78066	8.7062	5
377	772.68	17	4	16693	0.445324	2.77201	2.77201	0.747066	1.41584	158.825	158.825	42.8037	81.1215	1.78343	1.78343	0.726948	1.09445	102.183	102.183	41.6511	62.7073	-1.0597	-2.91212	3.43726	-1.98591	1.20607	1.72878	1.03669	1.11819	72.4129	1208788	68.202	1989179	29166	0.77807	0.572344	-1000	-1000	-1000	-1000	-1000	11.3093	3.55623	10.7956	4
378	772.68	17	4	14938	0.398506	2.77869	2.77869	0.775227	1.75063	159.207	159.207	44.4172	100.304	1.43841	1.43841	0.547342	0.997795	82.415	82.415	31.3604	57.1695	-0.245492	-0.597254	0.16031	-0.421373	0.873909	1.66445	1.02229	1.53391	80.8494	1207728	74.588	2058926	27604	0.7364	0.541153	62.7808	326762	0.13885	0.158884	2.87004	11.8242	3.47985	12.5506	4
379	772.68	17	4	117660	3.13885	2.31497	2.31497	-0.147375	0.547786	132.638	132.638	-8.44399	31.3858	0.631713	0.631713	-0.0771165	0.21617	36.1945	36.1945	-4.41845	12.3856	-0.267827	-0.902464	0.271884	-0.585145	1.90375	2.41847	1.25637	1.32776	70.4748	8292066	68.6775	11084754	161403	4.3058	0.728983	64.6045	4470082	1.84584	0.96958	1.7005	17.3272	8.97622	15.0832	4

## Sheet: 15285-4
ID	SurfaceArea	SL	Neighbors	NumberOfVoxels	Volume	CurvatureMaxAngleDifferenceAbsoluteValueGraphNormals	CurvatureMaxAngleDifferenceGraphNormals	CurvatureMinAngleDifferenceGraphNormals	CurvatureMeanAngleDifferenceGraphNormals	CurvatureMaxAngleDifferenceAbsoluteValueGraphNormalsDegree	CurvatureMaxAngleDifferenceGraphNormalsDegree	CurvatureMinAngleDifferenceGraphNormalsDegree	CurvatureMeanAngleDifferenceGraphNormalsDegree	CurvatureMaxAngleDifferenceAbsoluteValueSurfaceNormals	CurvatureMaxAngleDifferenceSurfaceNormals	CurvatureMinAngleDifferenceSurfaceNormals	CurvatureMeanAngleDifferenceSurfaceNormals	CurvatureMaxAngleDifferenceAbsoluteValueSurfaceNormalsDegree	CurvatureMaxAngleDifferenceSurfaceNormalsDegree	CurvatureMinAngleDifferenceSurfaceNormalsDegree	CurvatureMeanAngleDifferenceSurfaceNormalsDegree	CurvatureMaxSurface	CurvatureMinSurface	CurvatureGaussianSurface	CurvatureMeanSurface	ThicknessBox	WidthBox	ThicknessGraphNormals	ThicknessSurfaceNormals	AverageIntensity	TotalIntensity	ConvexHullAverageIntensity	ConvexHullTotalIntensity	ConvexHullNumberOfVoxels	ConvexHullVolume	RelationVolumeConvexHullVolume	PlaneBasedAverageIntensity	PlaneBasedTotalIntensity	PlaneBasedVolume	PlaneBasedArea	RelationVolumePlaneBasedVolume	X Coord	Y Coord	Z Coord	Coordination Number
1	916.87	24.2	7	32713	2.42364	3.01484	3.01484	0.14936	2.25845	172.737	172.737	8.55768	129.4	0.201738	0.201738	-0.147494	0.0870709	11.5588	11.5588	-8.4508	4.9888	0.307891	0.0148279	0.00771033	0.161359	1.05093	3.151	0.736774	0.739673	79.0811	2586980	69.9755	3468895	49573	3.67276	0.659895	55.9181	4610733	6.10893	5.81287	0.396737	10.8281	20.8893	17.7506	7
2	916.87	24.2	6	32099	2.37815	2.45276	2.45276	-1.04867	1.2112	140.533	140.533	-60.0841	69.3964	0.207267	0.207267	-0.147494	0.0793253	11.8755	11.8755	-8.4508	4.545	0.101179	-0.156908	-0.0155418	-0.0278645	0.956521	2.99522	1.16898	0.55341	79.2151	2542725	71.453	3580724	50113	3.71277	0.640532	64.9636	3700403	4.22014	4.41197	0.563524	8.75179	19.6627	17.3347	6
3	916.87	24.2	7	28206	2.08973	2.98458	2.98458	-0.208965	0.55033	171.004	171.004	-11.9728	31.5316	-0.181925	0.176629	-0.181925	0.0190185	-10.4235	10.1201	-10.4235	1.08968	0.0804436	-0.215142	-0.014382	-0.067349	0.904379	2.69585	0.620853	0.621951	77.9106	2197545	70.2187	2861902	40757	3.0196	0.692053	60.415	3932624	4.82265	5.33255	0.433315	8.69553	21.8003	16.9392	7
4	916.87	24.2	5	20944	1.5517	3.00524	3.00524	-0.0764717	1.76631	172.188	172.188	-4.38151	101.202	0.138866	0.138866	-0.113352	0.042135	7.95641	7.95641	-6.49462	2.41416	0.0975882	0.0335991	0.00360996	0.0655936	0.723717	2.41478	0.637171	0.632301	79.1307	1657314	72.719	2102962	28919	2.14255	0.72423	64.6768	1778206	2.03696	2.81457	0.761774	10.3424	22.9056	17.3067	5
5	916.87	24.2	6	26940	1.99593	3.01484	3.01484	-0.284752	0.537444	172.737	172.737	-16.3151	30.7933	0.100903	0.100903	-0.0496468	0.0661503	5.78133	5.78133	-2.84455	3.79013	0.146039	0.0683382	0.0110468	0.107189	0.685321	2.82694	0.537761	0.532086	79.7291	2147903	73.697	2645796	35901	2.65983	0.750397	68.3433	2862148	3.10273	4.52741	0.643282	12.2357	23.2355	17.9044	6
6	916.87	24.2	7	27037	2.00312	2.90184	2.90184	-0.396139	0.96205	166.263	166.263	-22.6971	55.1214	0.337313	0.337313	-0.165513	0.0891644	19.3266	19.3266	-9.4832	5.10874	0.448474	0.131911	0.0672614	0.290192	1.08959	2.38623	0.802885	0.795653	82.3125	2225483	76.0723	2853626	37512	2.77919	0.720756	65.8933	3641719	4.09462	3.75795	0.489208	9.52459	26.1676	16.2147	7
7	916.87	24.2	6	24964	1.84953	2.90184	2.90184	-0.134736	1.05615	166.263	166.263	-7.71978	60.5132	0.560586	0.560586	-0.0172843	0.274345	32.1192	32.1192	-0.990316	15.7188	0.298698	-0.104826	-0.0299112	0.0969359	1.07531	2.38434	0.776961	0.797279	75.752	1891074	69.3954	2570685	37044	2.74452	0.673901	62.9778	2357132	2.77297	2.57876	0.666987	7.77862	25.0511	15.6733	6
8	916.87	24.2	6	35270	2.61308	0.671562	0.671562	-0.158767	0.12609	38.4777	38.4777	-9.09669	7.22442	0.707851	0.707851	-0.165812	0.23262	40.5569	40.5569	-9.50032	13.3281	0.0499738	-0.285119	-0.0111617	-0.117573	1.37238	2.52004	0.784007	0.784343	71.805	2532562	65.6239	3539229	53932	3.99571	0.653972	57.3638	3320060	4.28801	3.12451	0.609393	7.18245	23.2883	16.0858	6
9	916.87	24.2	5	49899	3.69692	2.6632	2.6632	-1.04867	0.471377	152.59	152.59	-60.0841	27.0079	0.774245	0.774245	-0.181925	0.184837	44.3609	44.3609	-10.4235	10.5904	-0.00200456	-0.194104	0.00363875	-0.0980541	1.59735	3.08262	0.865745	0.861211	69.7837	3482138	65.3196	4750566	72728	5.38827	0.686104	56.8454	3267190	4.25821	2.6658	0.868186	6.6689	19.8351	17.1152	5
10	916.87	24.2	7	53760	3.98297	2.6632	2.6632	-0.841995	1.32969	152.59	152.59	-48.2428	76.1857	1.00984	1.00984	-0.0959446	0.434185	57.8596	57.8596	-5.49722	24.877	1.09968	0.179766	0.225611	0.639725	1.59654	3.12803	1.31794	1.34145	79.1487	4255034	74.1895	5370655	72391	5.3633	0.742634	62.1247	6175363	7.36455	4.61281	0.54083	6.6324	17.9957	17.4446	7
11	916.87	24.2	6	45858	3.39753	2.17886	2.17886	-0.902648	0.950655	124.839	124.839	-51.7179	54.4685	0.870763	0.870763	-0.0959446	0.282622	49.8911	49.8911	-5.49722	16.193	0.60573	-0.141616	-0.0736074	0.232057	1.39054	3.35239	1.51974	0.892715	74.6711	3424267	69.094	4632133	67041	4.96693	0.684029	60.8171	4013780	4.88962	3.51635	0.694844	6.99614	15.6303	17.2004	6
12	916.87	24.2	6	30202	2.23761	2.91434	2.91434	-0.902648	0.568942	166.979	166.979	-51.7179	32.598	0.191623	0.191623	-0.0782715	0.0797432	10.9792	10.9792	-4.48463	4.56895	0.268208	0.0609381	0.0185394	0.164573	0.809678	2.80477	0.673241	0.665235	78.9898	2385650	72.8832	3111822	42696	3.16326	0.707373	67.7673	3051513	3.33613	4.12032	0.670719	8.86884	17.7093	17.5079	6
13	916.87	24.2	7	28083	2.08061	2.88839	2.88839	-0.403584	1.45194	165.493	165.493	-23.1237	83.1902	0.201738	0.201738	-0.130103	0.00659424	11.5588	11.5588	-7.45435	0.377822	0.154118	-0.142309	-0.0199577	0.00590436	0.860443	2.60143	0.464345	0.501016	79.2027	2224250	71.884	3080659	42856	3.17512	0.655287	66.3556	3671170	4.09897	4.76379	0.507594	11.0509	18.8375	17.6659	7
14	916.87	24.2	6	28991	2.14789	2.97479	2.97479	-0.186888	0.89676	170.443	170.443	-10.7079	51.3806	0.156313	0.156313	-0.123536	0.0232335	8.95605	8.95605	-7.07806	1.33118	0.0786473	-0.0875247	-0.00656605	-0.00443868	0.762245	2.76113	0.624991	0.607805	76.7619	2225404	69.4593	2889505	41600	3.08206	0.696899	65.9609	2681000	3.01133	3.9506	0.713269	12.9442	20.1582	18.1477	6
15	916.87	24.2	6	40471	2.99842	2.96921	2.96921	-0.213046	0.636615	170.123	170.123	-12.2067	36.4754	0.390638	0.390638	-0.0134167	0.146784	22.3819	22.3819	-0.768722	8.41008	0.22032	-0.0189545	-0.00316529	0.100683	1.43563	3.06738	0.736499	0.785257	73.5176	2975329	67.2816	4112186	61119	4.52818	0.662167	57.2433	4725417	6.11594	4.26011	0.490262	13.8865	21.9881	18.4874	6
16	916.87	24.2	6	50062	3.70899	3.08591	3.08591	-0.213046	1.02376	176.809	176.809	-12.2067	58.6573	0.868	0.868	-0.0688266	0.233829	49.7328	49.7328	-3.94347	13.3974	0.201219	0.0743521	0.0170073	0.137786	1.66576	2.68401	1.04437	1.0028	69.5629	3482459	66.4055	4624345	69638	5.15934	0.718889	59.3813	4647381	5.79838	3.48093	0.639661	15.3148	20.462	18.8579	6
17	916.87	24.2	6	54569	4.04291	2.587	2.587	0.384693	1.11271	148.224	148.224	22.0413	63.7537	0.97792	0.97792	0.100903	0.357096	56.0307	56.0307	5.78133	20.4601	0.421019	-0.0286298	-0.00934933	0.196195	1.73097	2.68757	4.4481	1.25928	71.4992	3901642	67.743	5099012	75270	5.5766	0.724977	59.9658	4763921	5.88584	3.40032	0.686887	14.2571	24.0472	18.3213	6
18	916.87	24.2	6	39417	2.92033	2.95854	2.95854	-0.284752	0.972407	169.512	169.512	-16.3151	55.7148	0.633066	0.633066	-0.0496468	0.184217	36.272	36.272	-2.84455	10.5549	0.11559	-0.114851	-0.0133303	0.000369341	1.42403	2.90531	0.836965	0.811705	72.0033	2838152	67.3174	3919019	58217	4.31318	0.67707	59.2353	4121238	5.1546	3.61971	0.566548	12.7804	25.4963	17.6845	6
19	916.87	24.2	5	32017	2.37208	2.99833	2.99833	-0.308044	0.847838	171.791	171.791	-17.6496	48.5775	0.2213	0.2213	-0.0931931	0.101971	12.6795	12.6795	-5.33957	5.84249	0.180739	-0.141493	-0.023078	0.0196229	1.69523	2.89522	0.799801	0.796785	72.0791	2307757	65.6932	3899152	59354	4.39742	0.539424	57.4726	2856928	3.68287	2.17249	0.644083	11.4523	26.7698	16.8485	5
20	916.87	24.2	6	40298	2.9856	1.97633	1.97633	0.469598	1.53061	113.235	113.235	26.906	87.6974	0.845043	0.845043	-0.277336	0.217151	48.4174	48.4174	-15.8902	12.4418	0.175231	-0.510459	-0.0776436	-0.167614	2.07384	2.84186	4.03796	1.24716	70.9567	2859413	66.7975	4108177	61502	4.55656	0.655231	59.5972	4895863	6.08627	2.93478	0.490546	11.1208	27.8625	16.1358	6
21	916.87	24.2	6	19965	1.47917	2.99434	2.99434	-0.26466	0.844999	171.563	171.563	-15.1639	48.4149	0.48176	0.48176	0.129943	0.273193	27.6028	27.6028	7.44519	15.6528	0.698212	0.164351	0.130299	0.431281	0.972766	2.02669	0.847007	0.846142	77.7545	1552369	73.3885	2020093	27526	2.03935	0.725314	67.5032	1786123	1.96036	2.01524	0.75454	8.3167	26.5474	15.2524	6
22	916.87	24.2	5	21388	1.58459	2.91434	2.91434	0.23297	1.6159	166.979	166.979	13.3482	92.5842	0.131404	0.131404	-0.0942675	0.00682633	7.52887	7.52887	-5.40113	0.39112	-0.0934614	-0.189659	0.0193435	-0.14156	0.706761	2.52037	0.513321	0.505093	79.4093	1698406	72.491	2215615	30564	2.26443	0.699778	69.4682	1632665	1.74124	2.46369	0.910037	8.75889	15.7496	17.2736	5
23	916.87	24.2	6	17912	1.32706	3.02166	3.02166	-0.13393	1.48198	173.128	173.128	-7.6736	84.9114	-0.0965481	1.17549e-38	-0.0965481	-0.0476741	-5.5318	6.73509e-37	-5.5318	-2.73153	0.012532	-0.154691	-0.00129065	-0.0710793	0.726521	2.35805	0.589148	0.588069	79.9437	1431951	73.3632	1831660	24967	1.84976	0.717427	68.491	1961537	2.12183	2.92054	0.625433	10.0492	14.4893	17.2826	6
24	916.87	24.2	6	17013	1.26046	3.01204	3.01204	-0.403584	1.78629	172.577	172.577	-23.1237	102.347	-0.123696	0.0563093	-0.123696	-0.0485863	-7.08729	3.22628	-7.08729	-2.78379	0.0231837	-0.058689	-0.00135369	-0.0177526	0.578121	2.52123	0.396131	0.379781	79.8953	1359259	73.4782	1804477	24558	1.81945	0.692768	69.2331	1753828	1.87681	3.24641	0.671595	10.5056	16.6089	17.4085	6
25	916.87	24.2	6	42152	3.12296	3.01313	3.01313	-0.087422	1.43451	172.639	172.639	-5.00891	82.1914	0.665114	0.665114	-0.0942675	0.0994204	38.1082	38.1082	-5.40113	5.69637	-0.0731725	-0.160342	0.0133755	-0.116757	1.71936	2.93406	1.01172	0.966434	73.0752	3080266	67.6114	4292041	63481	4.70318	0.66401	57.9161	4613786	5.90209	3.43272	0.529128	7.95786	13.8082	17.2468	6
26	916.87	24.2	6	38253	2.83409	3.06005	3.06005	0.0915903	1.70557	175.328	175.328	5.24774	97.7221	0.91244	0.91244	-0.118724	0.182083	52.279	52.279	-6.80239	10.4326	-0.0345419	-0.201399	0.00758015	-0.11797	1.57931	2.75223	0.977599	0.985108	68.3456	2614426	63.2865	3831363	60540	4.48529	0.631863	-1000	-1000	-1000	-1000	-1000	16.7356	16.3669	18.8363	6
27	916.87	24.2	7	40618	3.00931	2.33749	2.33749	-0.116359	0.928544	133.928	133.928	-6.66689	53.2016	0.855117	0.855117	0.418637	0.660385	48.9946	48.9946	23.9861	37.8373	4.63805	0.738019	4.21342	2.68804	2.08125	3.10709	2.3257	2.11645	94.3876	3833835	89.1079	4791954	53777	3.98423	0.755304	66.3888	4303994	4.80314	2.30781	0.626529	5.06286	19.9982	17.1848	7
28	916.87	24.2	6	24754	1.83397	0.826476	0.826476	-0.116359	0.526934	47.3536	47.3536	-6.66689	30.1911	0.840777	0.840777	0.0598299	0.571185	48.1729	48.1729	3.428	32.7265	5.05809	0.542903	3.31361	2.8005	1.29318	2.41792	1.58422	1.55041	86.1187	2131782	85.5719	2806331	32795	2.42972	0.75481	75.7387	2265911	2.21653	1.71402	0.827409	5.44489	22.2728	16.253	6
29	916.87	24.2	6	24871	1.84264	2.08465	2.08465	-0.537612	0.339358	119.442	119.442	-30.8029	19.4438	0.247627	0.247627	-0.233446	0.11965	14.188	14.188	-13.3755	6.85547	0.0202432	-0.35262	-0.00211087	-0.166189	0.923566	2.75752	0.604381	0.605239	74.1295	1843676	66.1421	2478875	37478	2.77667	0.663616	59.72	2434077	3.01969	3.2696	0.610209	5.18292	17.581	14.0397	6
30	916.87	24.2	5	35285	2.6142	0.81371	0.81371	-0.313541	0.0407615	46.6222	46.6222	-17.9646	2.33546	0.741338	0.741338	-0.242094	0.158128	42.4756	42.4756	-13.871	9.06007	-0.287726	-0.573991	0.191738	-0.430859	1.57198	2.61873	0.798068	0.798062	67.8947	2395665	63.2394	3338284	52788	3.91096	0.668428	55.4863	2548128	3.40238	2.16439	0.768342	5.45119	19.2008	15.8252	5
31	916.87	24.2	6	18603	1.37826	-0.313282	0.182695	-0.313282	0.0222726	-17.9498	10.4677	-17.9498	1.27613	-0.281272	0.186284	-0.281272	0.0248388	-16.1157	10.6733	-16.1157	1.42316	0.0475485	-0.63869	-0.00143447	-0.295571	0.942064	2.49077	0.619498	0.605072	73.5632	1368497	64.5512	1871727	28996	2.14826	0.641571	57.1303	1910694	2.47783	2.63022	0.556235	5.24736	19.1727	13.697	6
32	916.87	24.2	5	13764	1.01975	1.78729	1.78729	-0.193125	0.30904	102.404	102.404	-11.0652	17.7067	-0.178166	0.137849	-0.178166	-0.0416814	-10.2081	7.89819	-10.2081	-2.38817	-0.332338	-0.754723	0.276923	-0.54353	0.625707	1.99961	0.474773	0.473888	77.6652	1068984	70.0184	1408911	20122	1.4908	0.684027	67.1872	1046048	1.15349	1.84349	0.884056	5.61874	20.7133	13.8065	5
33	916.87	24.2	6	28992	2.14796	2.36039	2.36039	0.843208	1.84819	135.24	135.24	48.3123	105.893	0.341775	0.341775	0.0960335	0.170357	19.5823	19.5823	5.50232	9.76076	0.20362	0.105203	0.0236076	0.154411	0.820571	2.80346	1.12631	0.691094	76.7425	2224919	71.1505	2975442	41819	3.09829	0.693273	64.7555	3023383	3.45911	4.21549	0.620957	5.35159	15.7114	14.709	6
34	916.87	24.2	6	48654	3.60468	1.78213	1.78213	-0.339061	1.04547	102.108	102.108	-19.4268	59.901	0.870763	0.870763	-0.238431	0.423278	49.8911	49.8911	-13.6611	24.252	1.16138	0.0221319	0.0526406	0.591754	1.34179	3.39775	2.98295	1.13285	78.0268	3796314	73.2945	4945694	67477	4.99924	0.721046	65.7637	4279669	4.82138	3.59324	0.747644	5.86622	15.5215	16.4901	6
35	916.87	24.2	6	29805	2.20819	3.02724	3.02724	-0.129441	1.76761	173.448	173.448	-7.4164	101.277	0.229771	0.229771	-0.209284	0.083932	13.1649	13.1649	-11.9911	4.80895	0.174249	-0.0682431	-0.0111005	0.053003	1.00389	2.44848	0.945305	0.93936	71.5735	2133249	68.5	2866109	41841	3.09992	0.71234	64.0135	3083272	3.56852	3.55468	0.618798	6.28422	11.5996	14.4732	6
36	916.87	24.2	5	22786	1.68817	2.94182	2.94182	0.12369	1.61763	168.554	168.554	7.0869	92.6834	0.188455	0.188455	0.0748481	0.123548	10.7977	10.7977	4.28848	7.07877	0.393792	0.247008	0.106212	0.3204	0.905187	2.16082	0.664825	0.665948	73.1696	1667243	69.9731	2320658	33165	2.45713	0.68705	64.6814	1786481	2.04629	2.26062	0.824991	6.42771	10.7862	12.9869	5
37	916.87	24.2	6	29275	2.16893	3.02724	3.02724	0.0696708	1.69642	173.448	173.448	3.99184	97.1975	0.147383	0.147383	0.0528783	0.0972722	8.44441	8.44441	3.0297	5.57329	0.139108	0.0758592	0.0115687	0.107484	1.04052	2.82239	0.74684	0.745878	74.2102	2172504	67.9455	3197381	47058	3.48643	0.622105	61.3181	3387356	4.0928	3.93342	0.529937	5.79948	12.6232	12.8779	6
38	916.87	24.2	6	27945	2.07039	3.07557	3.07557	0.842883	2.25541	176.217	176.217	48.2936	129.225	0.18705	0.18705	0.0681148	0.117159	10.7172	10.7172	3.90269	6.71274	0.228781	0.12906	0.03249	0.17892	0.79482	2.93323	0.674894	0.646381	77.2569	2158943	70.8469	2835151	40018	2.96485	0.698311	63.3727	3127627	3.65646	4.60036	0.566228	5.30244	14.4275	12.8762	6
39	916.87	24.2	6	24960	1.84924	2.76892	2.76892	-0.115667	1.17765	158.648	158.648	-6.6272	67.4746	0.247627	0.247627	0.068772	0.180009	14.188	14.188	3.94034	10.3138	0.719808	0.214642	0.178094	0.467225	1.02089	2.4259	0.897106	0.850442	78.1387	1950343	73.6297	2521080	34240	2.53677	0.728972	62.8043	2884888	3.4032	3.33356	0.543382	4.85265	16.4718	12.7118	6
40	916.87	24.2	6	21975	1.62808	0.226924	0.226924	-0.115667	0.129216	13.0018	13.0018	-6.6272	7.40353	0.22758	0.22758	0.127163	0.192036	13.0394	13.0394	7.28591	11.0028	2.21928	0.989557	2.48223	1.60442	1.4978	2.13725	1.39037	1.38993	85.576	1880533	82.8735	2174932	26244	1.94437	0.837334	66.6729	2974250	3.30503	2.20659	0.492607	4.49058	18.3739	12.6771	6
41	916.87	24.2	7	26212	1.94199	2.05351	2.05351	-1.17616	0.874112	117.657	117.657	-67.3893	50.0829	0.433861	0.433861	-0.343591	0.117875	24.8584	24.8584	-19.6863	6.75374	0.398367	-0.381504	-0.141287	0.00843135	1.0629	2.37696	1.05487	0.788463	72.8353	1909158	69.0645	2639093	38212	2.83105	0.685962	63.1723	3553392	4.16739	3.92076	0.465998	7.28581	9.34632	13.7531	7
42	916.87	24.2	5	49765	3.68699	3.08591	3.08591	-0.682287	1.28551	176.809	176.809	-39.0922	73.6541	0.932197	0.932197	-0.0780471	0.340967	53.4109	53.4109	-4.47177	19.536	0.159274	-0.0786401	-0.011397	0.0403168	1.70677	2.78005	1.07404	1.06908	69.324	3449911	64.8943	4764279	73416	5.43925	0.677849	60.1497	3214668	3.95959	2.31994	0.931153	16.3915	18.5228	19.0088	5
43	916.87	24.2	6	51394	3.80768	2.70967	2.70967	0.4108	1.51861	155.252	155.252	23.5371	87.0098	0.971794	0.971794	0.277982	0.54065	55.6797	55.6797	15.9272	30.9769	2.3274	0.405437	1.05486	1.36642	1.7292	2.92468	2.84519	1.81361	85.0151	4369267	80.298	5427503	67592	5.00776	0.760356	69.6173	4556905	4.84954	2.80449	0.785163	15.5088	22.4018	19.0024	6
44	916.87	24.2	5	42479	3.14718	3.03016	3.03016	0.0915903	1.53502	173.615	173.615	5.24774	87.9501	1.22682	1.22682	-0.0474771	0.561349	70.2915	70.2915	-2.72024	32.1629	1.33561	0.272395	0.405914	0.804003	2.03955	2.78245	3.58586	3.00137	76.8288	3263609	75.1797	4327569	57563	4.26473	0.737957	60.4051	2567802	3.14946	1.54419	0.999278	17.7045	15.4951	19.2263	5
45	916.87	24.2	7	41258	3.05672	2.5465	2.5465	0.456572	1.40903	145.904	145.904	26.1597	80.7316	0.91244	0.91244	0.171755	0.685469	52.279	52.279	9.84083	39.2745	4.47089	0.300562	1.65264	2.38573	1.86836	2.90629	2.04689	2.05837	99.7695	4116290	91.2952	5213504	57106	4.23087	0.722481	71.8635	4833182	4.98279	2.66693	0.613456	17.6793	17.6255	19.5505	7
46	916.87	24.2	6	40704	3.01568	3.03016	3.03016	-0.784857	1.26423	173.615	173.615	-44.969	72.4351	0.602327	0.602327	-0.123676	0.165303	34.5108	34.5108	-7.0861	9.47116	0.420073	0.0665568	0.038418	0.243315	1.56316	2.49819	0.945704	0.936102	68.8026	2800539	66.0434	3718113	56298	4.17101	0.72301	58.0054	3275412	4.18355	2.67635	0.720841	16.868	14.2155	18.5502	6
47	916.87	24.2	5	12223	0.905578	2.52284	2.52284	-0.098891	1.00386	144.548	144.548	-5.66604	57.5167	0.254204	0.254204	-0.123676	0.0889499	14.5648	14.5648	-7.0861	5.09645	-0.0292933	-0.164434	0.0056735	-0.0968634	0.929433	1.90371	0.367642	0.350022	75.7292	925638	66.7231	1445023	21657	1.60452	0.56439	-1000	-1000	-1000	-1000	-1000	15.0274	14.0948	17.9399	5
48	916.87	24.2	5	9448	0.699983	2.9327	2.9327	0.329903	1.39351	168.031	168.031	18.902	79.8422	0.275192	0.275192	-0.118789	0.0640716	15.7673	15.7673	-6.80611	3.67103	0.713628	0.265889	0.207069	0.489759	0.79608	2.04901	0.399205	0.424796	83.1207	785324	71.132	1276179	17941	1.32921	0.526615	62.6096	957141	1.13262	1.42274	0.618024	12.7494	13.4818	17.5682	5
49	916.87	24.2	4	4862	0.360216	2.87773	2.87773	0.174185	1.5008	164.882	164.882	9.98005	85.9894	0.256145	0.256145	-0.127607	0.0959672	14.676	14.676	-7.31131	5.49852	0.00707502	-0.00684191	-7.73687e-05	0.000116556	0.594491	1.9065	0.392644	0.379435	85.9146	417717	73.1505	590910	8078	0.598483	0.601882	-1000	-1000	-1000	-1000	-1000	13.7182	14.0974	17.6587	4
50	916.87	24.2	3	7927	0.587296	3.06005	3.06005	-0.135124	0.946089	175.328	175.328	-7.74205	54.2069	0.200847	0.200847	-0.0852781	0.0907795	11.5077	11.5077	-4.88608	5.20128	2.68796	-0.00521814	-0.00165742	1.34137	0.683766	2.06472	0.49447	0.452976	82.1171	650942	75.5479	964973	12773	0.946326	0.620606	61.814	24841	0.0297735	0.0435435	19.7254	15.4225	15.2026	18.1499	3
51	916.87	24.2	3	2440	0.180775	2.63401	2.63401	2.42391	2.53002	150.918	150.918	138.88	144.96	-0.208724	0.0649556	-0.208724	-0.0865332	-11.959	3.72168	-11.959	-4.95799	0.00593511	-7.12667	0.00569993	-3.56037	0.561388	2.2123	0.0103468	0.211871	97.8844	238838	84.4381	757241	8968	0.664421	0.272078	78.2664	8453	0.00800172	0.0142535	22.592	12.6228	15.9382	17.3412	3
52	916.87	24.2	7	11309	0.837861	2.87773	2.87773	-0.274632	1.90401	164.882	164.882	-15.7353	109.092	-0.208724	0.0273206	-0.208724	-0.108512	-11.959	1.56536	-11.959	-6.21729	-0.174667	-0.44669	0.0900151	-0.310678	0.845643	2.20207	0.210704	0.252265	86.4572	977745	73.2565	1551645	21181	1.56926	0.533922	-1000	-1000	-1000	-1000	-1000	11.6753	15.1065	17.2411	7
53	916.87	24.2	6	10716	0.793927	3.01204	3.01204	-0.274632	1.46654	172.577	172.577	-15.7353	84.0263	-0.174377	0.0807901	-0.174377	-0.0527741	-9.99106	4.62893	-9.99106	-3.02374	0.021609	-0.204135	-0.0027979	-0.0912628	0.729807	2.01652	0.385335	0.340341	81.4898	873245	74.1745	1263637	17036	1.26216	0.629021	67.342	1320176	1.45243	1.99015	0.546621	11.9123	16.8479	17.4631	6
54	916.87	24.2	6	15017	1.11258	2.59914	2.59914	0.651853	1.80816	148.92	148.92	37.3484	103.6	-0.136019	0.108888	-0.136019	-0.0202044	-7.79332	6.23885	-7.79332	-1.15762	0.0332151	-0.222218	-0.00496157	-0.0945015	0.827569	2.29818	0.590043	0.429659	82.2419	1235026	73.7262	1871834	25389	1.88102	0.591477	67.5362	1664101	1.82554	2.2059	0.609453	12.6771	18.2693	17.7942	6
55	916.87	24.2	6	20723	1.53533	3.02716	3.02716	-0.100933	1.34306	173.444	173.444	-5.78306	76.9518	0.206066	0.206066	-0.136019	-0.0205747	11.8067	11.8067	-7.79332	-1.17884	0.0932672	-0.0825405	-0.00926563	0.00536334	0.950827	2.64822	0.401464	0.402421	77.9753	1615882	67.9471	2478576	36478	2.70258	0.568096	-1000	-1000	-1000	-1000	-1000	14.6121	18.799	18.4268	6
56	916.87	24.2	5	20487	1.51784	3.02166	3.02166	-0.522648	1.22753	173.128	173.128	-29.9455	70.3324	0.304435	0.304435	-0.101277	0.0236675	17.4428	17.4428	-5.80272	1.35605	0.0813718	-0.015543	-0.000704573	0.0329144	0.817138	2.72504	0.715225	0.714141	81.1102	1661704	75.1894	2323728	30905	2.28969	0.662902	-1000	-1000	-1000	-1000	-1000	10.3187	12.877	17.3418	5
57	916.87	24.2	5	12665	0.938325	2.9494	2.9494	0.28287	1.39192	168.988	168.988	16.2072	79.7513	0.29073	0.29073	-0.0931803	0.0263457	16.6576	16.6576	-5.33884	1.5095	0.271893	-0.021299	-0.00376391	0.125297	0.761195	2.04477	0.4325	0.420763	76.7683	972270	70.6508	1444031	20439	1.51428	0.619649	68.5111	1069618	1.15669	1.51957	0.811217	11.5072	13.8447	17.3773	5
58	916.87	24.2	7	52741	3.90748	2.7943	2.7943	0.279719	1.2439	160.101	160.101	16.0267	71.2703	0.812366	0.812366	0.274336	0.592917	46.5452	46.5452	15.7183	33.9716	3.0199	0.284217	1.08652	1.65206	1.66019	2.89937	2.16976	2.18372	84.9185	4478685	81.0203	5432655	67053	4.96782	0.786557	68.8305	5127837	5.51952	3.32463	0.707937	6.33894	13.1738	17.3984	7
59	916.87	24.2	6	24112	1.78641	2.11717	2.11717	-0.170836	0.662911	121.305	121.305	-9.78818	37.982	0.707851	0.707851	0.0457763	0.446794	40.5569	40.5569	2.62279	25.5994	3.66023	0.396259	1.77957	2.02825	1.51037	2.16611	1.54873	1.47523	81.1154	1955854	78.4743	2496738	31816	2.35718	0.757858	66.0165	2310293	2.59276	1.71664	0.688999	6.1484	23.9349	15.4863	6
60	916.87	24.2	6	18764	1.39019	2.99434	2.99434	-0.170836	1.80775	171.563	171.563	-9.78818	103.576	0.620353	0.620353	0.0457763	0.372762	35.5436	35.5436	2.62279	21.3577	2.61997	0.323177	0.992807	1.47158	1.27789	1.95094	1.2169	1.19883	80.5151	1510786	76.5417	1910097	24955	1.84887	0.751913	66.6867	1786224	1.98447	1.55292	0.700534	6.90523	25.4097	14.9446	6
61	916.87	24.2	6	13716	1.01619	2.94626	2.94626	-0.401444	0.490757	168.808	168.808	-23.001	28.1183	0.48176	0.48176	-0.291918	0.239853	27.6028	27.6028	-16.7256	13.7426	1.68252	0.386617	0.773906	1.03457	1.04067	1.7247	0.957105	0.93258	83.0573	1139214	77.7604	1470138	18906	1.40071	0.725484	68.8567	1375907	1.48044	1.42258	0.686412	7.50766	26.6712	14.2996	6
62	916.87	24.2	6	11522	0.853642	1.82308	1.82308	1.46076	1.6536	104.455	104.455	83.6953	94.7445	0.185208	0.185208	-0.179848	-0.016916	10.6116	10.6116	-10.3045	-0.969215	0.119846	-0.123964	-0.0162289	-0.00205889	0.650013	2.36052	1.4321	0.52667	80.5755	928391	73.6134	1414408	19214	1.42353	0.599667	-1000	-1000	-1000	-1000	-1000	5.84061	22.0419	13.2315	6
63	916.87	24.2	6	34440	2.55159	0.845894	0.845894	-0.313282	0.228456	48.4662	48.4662	-17.9498	13.0896	0.855117	0.855117	-0.281272	0.234346	48.9946	48.9946	-16.1157	13.427	0.145503	-0.338263	-0.0415949	-0.0963797	1.47732	2.31508	0.936701	0.93676	69.1682	2382153	66.3204	3073750	46347	3.43376	0.74309	58.3318	3253211	4.13195	2.79691	0.617527	5.45804	20.752	15.686	6
64	916.87	24.2	6	46946	3.47814	2.07729	2.07729	-0.537612	0.589619	119.02	119.02	-30.8029	33.7827	1.00984	1.00984	-0.238431	0.314285	57.8596	57.8596	-13.6611	18.0072	1.12961	-0.0373567	-0.00848439	0.546128	1.59161	2.97131	1.67346	1.12089	74.6073	3502512	70.3954	4628709	65753	4.87151	0.713975	59.9556	4374114	5.40516	3.39603	0.643485	5.54751	17.7745	16.4285	6
65	916.87	24.2	6	67627	5.01035	2.66489	2.66489	-0.334013	1.28806	152.687	152.687	-19.1375	73.8002	0.812366	0.812366	-0.0451098	0.303815	46.5452	46.5452	-2.5846	17.4073	0.484326	-0.087875	-0.0358393	0.198225	2.01013	3.02881	1.79871	1.97854	70.6977	4781074	67.4448	6446171	95577	7.08111	0.707566	59.7247	5327445	6.60866	3.28768	0.75815	6.41906	11.5908	16.4457	6
66	916.87	24.2	6	35445	2.62605	2.37188	2.37188	-0.613975	1.06631	135.899	135.899	-35.1782	61.0948	0.839838	0.839838	0.0653292	0.504525	48.1192	48.1192	3.74308	28.9071	2.3746	0.31598	0.86188	1.34529	1.45031	2.64273	2.11844	1.29105	88.0108	3119542	82.8039	4000175	48309	3.57912	0.733714	70.9952	3987645	4.16136	2.8693	0.631055	6.68769	8.96057	16.7786	6
67	916.87	24.2	5	41150	3.04872	2.86999	2.86999	-0.613975	0.785032	164.439	164.439	-35.1782	44.979	1.01565	1.01565	0.274336	0.563136	58.1926	58.1926	15.7183	32.2653	1.46093	0.0473994	0.12061	0.754167	1.64329	2.73966	1.62645	1.36328	92.6745	3813555	86.0582	4778381	55525	4.11374	0.741108	-1000	-1000	-1000	-1000	-1000	6.97529	10.6867	17.7223	5
68	916.87	24.2	5	39644	2.93714	2.54842	2.54842	-0.129441	1.51909	146.014	146.014	-7.4164	87.0377	0.299551	0.299551	-0.209284	0.171335	17.163	17.163	-11.9911	9.81679	-0.0317196	-0.402556	0.0171516	-0.217138	1.55411	2.8355	0.859562	0.79783	72.1324	2859616	66.4744	4242329	63819	4.72822	0.621194	59.4735	2955451	3.6817	2.36901	0.797769	6.87982	9.92035	15.5924	5
69	916.87	24.2	6	38821	2.87617	2.37188	2.37188	-0.725851	1.12878	135.899	135.899	-41.5882	64.6741	0.732591	0.732591	-0.343591	0.312523	41.9744	41.9744	-19.6863	17.9062	0.55458	-0.187938	-0.096962	0.183321	1.47098	2.54196	7.11198	0.917604	75.0459	2913355	69.8982	4180542	59809	4.43113	0.649083	62.8774	4316080	5.08561	3.4573	0.565551	7.50355	8.0984	15.367	6
70	916.87	24.2	5	37893	2.80742	1.11228	1.11228	-0.821912	0.142526	63.7287	63.7287	-47.0921	8.16613	-0.540548	0.42671	-0.540548	0.0473151	-30.9711	24.4487	-30.9711	2.71096	-0.283246	-0.807961	0.254123	-0.545604	1.57373	2.47359	1.22422	1.30736	73.4843	2784541	69.3218	3818871	55089	4.08143	0.687851	64.2723	2708391	3.12202	1.98383	0.899232	8.47003	8.10782	13.6797	5
71	916.87	24.2	6	39820	2.95018	1.81675	1.81675	-1.17616	0.37201	104.092	104.092	-67.3893	21.3146	-0.540548	0.433861	-0.540548	-0.0294671	-30.9711	24.8584	-30.9711	-1.68834	-0.122742	-0.827145	0.132001	-0.474943	1.46514	2.25527	1.32239	1.31847	70.7361	2816712	68.1251	3563149	52303	3.87503	0.761333	65.2346	3590011	4.07724	2.78284	0.723574	8.30859	8.17944	12.1398	6
72	916.87	24.2	8	59314	4.39446	2.09505	2.09505	-0.678418	0.390818	120.037	120.037	-38.8705	22.3922	-0.657876	0.42671	-0.657876	-0.0822566	-37.6935	24.4487	-37.6935	-4.71296	0.65224	-0.803525	-0.458307	-0.0756427	1.71146	2.80996	1.25541	1.26862	73.6064	4365891	68.3753	5557338	81277	6.02165	0.729776	65.4726	6121108	6.92657	4.04716	0.634434	9.80455	7.11277	12.7583	8
73	916.87	24.2	5	33826	2.5061	2.25867	2.25867	0.469598	1.3527	129.412	129.412	26.906	77.5042	0.84282	0.84282	-0.28142	0.432886	48.29	48.29	-16.1242	24.8025	-0.323307	-1.00993	0.349892	-0.666618	2.08962	2.39917	3.964	1.75412	69.2748	2343289	66.9305	3035430	45352	3.36004	0.745855	60.1164	2866685	3.53293	1.69071	0.709355	10.6772	28.5735	15.0421	5
74	916.87	24.2	7	24460	1.81219	2.10688	2.10688	-0.289127	0.974537	120.716	120.716	-16.5658	55.8369	1.07039	1.07039	0.307051	0.627002	61.329	61.329	17.5927	35.9246	0.744688	-1.70272	-1.40272	-0.479016	1.37691	1.85206	1.46545	0.919325	78.5301	1920847	72.6004	2455925	33828	2.50625	0.72307	-1000	-1000	-1000	-1000	-1000	9.71088	28.6932	13.9591	7
75	916.87	24.2	5	13641	1.01063	0.990941	0.990941	-0.4416	-0.0139228	56.7767	56.7767	-25.3018	-0.79772	0.513417	0.513417	0.134803	0.301192	29.4166	29.4166	7.72365	17.257	0.482104	0.15781	0.0870246	0.319957	0.904156	1.75398	0.600915	0.616933	85.8315	1170827	78.4841	1576745	20090	1.48843	0.678995	-1000	-1000	-1000	-1000	-1000	8.60743	27.6943	14.3751	5
76	916.87	24.2	6	47170	3.49473	2.99833	2.99833	0.535293	1.53297	171.791	171.791	30.67	87.833	1.31273	1.31273	0.126832	0.552112	75.2141	75.2141	7.26693	31.6337	1.75931	0.359446	0.715744	1.05938	1.75826	2.59327	2.0665	2.07285	83.9093	3958001	78.4857	5111381	65125	4.82498	0.724299	69.728	4741595	5.03808	2.86539	0.693664	12.6633	27.4956	17.4672	6
77	916.87	24.2	6	43453	3.21935	2.76026	2.76026	0.190102	1.34979	158.151	158.151	10.892	77.3374	0.922878	0.922878	0.490318	0.647864	52.877	52.877	28.0931	37.1199	3.14008	0.481384	1.71904	1.81073	2.14781	2.82004	1.83231	1.82493	93.1786	4048888	85.926	5033632	58581	4.34015	0.741759	65.5563	4510068	5.09702	2.37312	0.631613	14.1341	26.1891	18.0699	6
78	916.87	24.2	6	52518	3.89095	2.587	2.587	0.548773	1.70017	148.224	148.224	31.4424	97.4127	0.97792	0.97792	0.273021	0.561726	56.0307	56.0307	15.6429	32.1845	2.34747	0.394725	1.03497	1.3711	1.93537	2.74314	8.54337	1.79887	88.6084	4653536	81.4164	5938919	72945	5.40435	0.719967	70.5347	5072629	5.32818	2.75306	0.73026	15.5585	24.4649	18.1284	6
79	916.87	24.2	6	55154	4.08625	2.47181	2.47181	0.190102	1.41769	141.624	141.624	10.892	81.2274	1.31273	1.31273	0.148001	0.645104	75.2141	75.2141	8.47982	36.9618	1.90715	0.279969	0.619388	1.09356	1.89686	2.63834	1.85835	2.13502	89.1031	4914395	83.1661	6231467	74928	5.55127	0.736093	71.5271	5391108	5.58412	2.94388	0.731762	13.7392	27.7975	16.9005	6
80	916.87	24.2	6	71198	5.27492	2.22221	2.22221	-0.120946	0.758428	127.323	127.323	-6.92968	43.4547	0.971794	0.971794	0.106093	0.385306	55.6797	55.6797	6.07867	22.0764	0.564401	0.0477168	0.0355075	0.306059	1.87471	2.91595	1.4298	1.39599	78.1251	5562352	74.3085	6883051	92628	6.86262	0.768645	66.4143	6279994	7.0056	3.73689	0.752957	16.4899	22.4602	18.0066	6
81	916.87	24.2	6	32816	2.43127	-0.177972	1.17549e-38	-0.177972	-0.130206	-10.197	6.73509e-37	-10.197	-7.46028	0.177906	0.177906	0.0699963	0.126635	10.1933	10.1933	4.01049	7.25565	0.277603	0.144525	0.0443399	0.211064	0.981232	2.37718	0.824121	0.824214	89.8931	2949933	84.6471	3533253	41741	3.09251	0.786182	78.6802	3680590	3.46577	3.53206	0.701509	17.6893	22.3949	13.6767	6
82	916.87	24.2	6	31931	2.3657	-0.169291	1.17549e-38	-0.169291	-0.115224	-9.69966	6.73509e-37	-9.69966	-6.60186	0.17118	0.17118	0.0621638	0.11906	9.80791	9.80791	3.56172	6.82162	0.316345	0.164021	0.0574361	0.240183	0.920853	2.33712	0.793996	0.795229	91.0367	2906892	84.8743	3478233	40981	3.0362	0.779166	80.6276	3629148	3.33479	3.62142	0.7094	16.7302	23.973	14.3457	6
83	916.87	24.2	6	39806	2.94915	-0.177972	1.17549e-38	-0.177972	-0.12041	-10.197	6.73509e-37	-10.197	-6.89898	0.204888	0.204888	0.0469733	0.137816	11.7392	11.7392	2.69137	7.89628	0.244865	0.118469	0.0322721	0.181667	0.93154	2.67102	0.735841	0.735879	87.0837	3466452	81.8902	4209731	51407	3.80864	0.77433	79.168	4227393	3.95613	4.24687	0.745462	17.2938	22.4562	15.8465	6
84	916.87	24.2	6	33715	2.49788	-0.168549	1.17549e-38	-0.168549	-0.143135	-9.65712	6.73509e-37	-9.65712	-8.20105	0.169165	0.169165	0.0858716	0.143651	9.69244	9.69244	4.92008	8.23061	0.350692	0.204981	0.0787209	0.277837	0.937001	2.63199	0.743601	0.743603	90.7801	3060651	84.1741	3743643	44475	3.29506	0.758066	77.5419	3993810	3.81591	4.07247	0.654595	18.3197	20.8352	14.9377	6
85	916.87	24.2	5	31813	2.35696	-0.168549	1.17549e-38	-0.168549	-0.126359	-9.65712	6.73509e-37	-9.65712	-7.23981	0.169165	0.169165	0.0951047	0.126109	9.69244	9.69244	5.4491	7.22552	0.305474	0.205052	0.0679591	0.255263	0.922011	2.3821	0.787851	0.787821	89.8224	2857520	85.1318	3398971	39926	2.95804	0.796799	84.6294	2740344	2.39901	2.60193	0.982473	18.4673	20.8574	13.0315	5
86	916.87	24.2	7	43982	3.25854	-0.222235	1.17549e-38	-0.222235	-0.17018	-12.7331	6.73509e-37	-12.7331	-9.75061	0.221002	0.221002	0.136335	0.16989	12.6625	12.6625	7.8114	9.734	0.296491	0.143937	0.0479687	0.220214	0.993871	2.83134	0.793347	0.792968	94.7276	4166308	87.8193	5000167	56937	4.21835	0.772468	77.4855	5807625	5.55298	5.58722	0.586809	19.176	18.9193	13.7212	7
87	916.87	24.2	6	34786	2.57723	-0.170643	0.080889	-0.170643	-0.0615489	-9.7771	4.6346	-9.7771	-3.52649	0.174226	0.174226	0.0621638	0.122399	9.98239	9.98239	3.56172	7.01292	0.337094	0.151863	0.0569211	0.244478	0.914644	2.57224	0.772959	0.772976	86.9524	3024726	81.4608	3675024	45114	3.34241	0.771069	79.3469	3512823	3.28	3.5861	0.785739	15.6511	25.5098	14.8413	6
88	916.87	24.2	6	51320	3.8022	1.6443	1.6443	-0.170643	0.228317	94.2114	94.2114	-9.7771	13.0816	0.466689	0.466689	0.0469733	0.188837	26.7393	26.7393	2.69137	10.8196	0.248858	0.109463	0.0300346	0.17916	1.41661	2.71599	0.943944	0.943501	80.6314	4138003	75.805	5226907	68952	5.10852	0.744286	69.0974	5223596	5.60088	3.95372	0.678858	16.186	24.172	16.5009	6
89	916.87	24.2	6	57621	4.26902	2.1973	2.1973	-0.124532	0.970711	125.896	125.896	-7.13518	55.6176	0.922878	0.922878	0.0777131	0.328101	52.877	52.877	4.45263	18.7988	0.330018	0.0438405	0.0177268	0.186929	1.68723	2.8221	1.19527	1.15023	80.7566	4653278	75.1275	6042881	80435	5.95927	0.716367	67.8391	5269708	5.75512	3.41098	0.741779	14.9146	25.9837	16.8461	6
90	916.87	24.2	6	21212	1.57155	2.9972	2.9972	-0.287058	0.897737	171.727	171.727	-16.4472	51.4365	0.164165	0.164165	0.0200556	0.0916939	9.40596	9.40596	1.1491	5.25367	0.155602	0.0521222	0.00900116	0.103862	0.888326	2.12775	0.676736	0.703914	87.9925	1866496	82.2094	2272842	27647	2.04831	0.767244	78.3438	2238153	2.11657	2.38265	0.7425	14.8865	26.4169	13.4508	6
91	916.87	24.2	5	35432	2.62509	-0.188722	1.17549e-38	-0.188722	-0.132464	-10.813	6.73509e-37	-10.813	-7.58965	0.189273	0.189273	0.106607	0.132424	10.8446	10.8446	6.10811	7.58733	0.375771	0.22888	0.0938236	0.302326	0.84809	2.5757	0.683095	0.683756	87.7867	3110459	82.5002	3833865	46471	3.44294	0.762454	82.4484	3043899	2.73524	3.22518	0.959727	18.6428	19.248	15.9656	5
92	916.87	24.2	6	58071	4.30236	0.897257	0.897257	-0.167643	0.0423413	51.409	51.409	-9.60525	2.42598	0.624051	0.624051	0.106093	0.212846	35.7555	35.7555	6.07867	12.1952	0.272809	0.159743	0.0487077	0.216276	1.52736	2.91011	0.870937	0.871448	81.9925	4761386	75.7199	6281947	82963	6.14656	0.699963	68.5785	6128513	6.62087	4.33485	0.649819	17.5756	20.7182	17.4415	6
93	916.87	24.2	6	66948	4.96004	2.47826	2.47826	-0.266468	0.464771	141.994	141.994	-15.2675	26.6294	0.744263	0.744263	0.106607	0.303754	42.6431	42.6431	6.10811	17.4038	0.182491	0.0894746	0.0184114	0.135983	1.5391	3.06494	0.979311	0.983922	78.2819	5240814	74.9595	6634594	88509	6.55746	0.756398	67.7683	6286915	6.8732	4.46571	0.72165	18.0315	18.5279	18.0694	6
94	916.87	24.2	6	37546	2.78171	-0.272599	1.17549e-38	-0.272599	-0.164075	-15.6188	6.73509e-37	-15.6188	-9.40078	0.221002	0.221002	0.0416231	0.12674	12.6625	12.6625	2.38483	7.26168	0.297552	0.182055	0.0591862	0.239803	0.790319	2.94583	0.622715	0.62239	92.5637	3475395	85.7087	4269406	49813	3.69055	0.753739	82.3493	4348732	3.91247	4.95049	0.710986	19.1945	17.3188	15.7117	6
95	916.87	24.2	6	38139	2.82564	-0.21743	1.17549e-38	-0.21743	-0.166142	-12.4578	6.73509e-37	-12.4578	-9.51925	0.218606	0.218606	0.141823	0.171719	12.5252	12.5252	8.12589	9.83878	0.38831	0.216362	0.0926342	0.302336	0.909607	2.87407	0.686027	0.686225	99.609	3798986	91.0492	4587242	50382	3.7327	0.756997	81.4878	4744815	4.31395	4.74265	0.655002	19.7718	16.5351	13.6908	6
96	916.87	24.2	6	17481	1.29513	3.05337	3.05337	0.150382	2.49578	174.945	174.945	8.61623	142.998	0.0754617	0.0754617	0.0200556	0.057103	4.32364	4.32364	1.1491	3.27176	0.0974975	0.00844568	0.00104605	0.0529716	0.921507	1.84558	0.748061	0.748753	92.5374	1617647	85.7514	2001438	23340	1.72921	0.748972	80.417	1984403	1.82823	1.98395	0.708409	15.0299	26.0882	11.8035	6
97	916.87	24.2	7	8090	0.599372	2.83541	2.83541	-0.435915	0.857457	162.457	162.457	-24.9761	49.1287	0.0871348	0.0871348	-0.00587969	0.0624311	4.99246	4.99246	-0.336882	3.57704	0.308571	-0.0856929	-0.0227737	0.111439	0.837562	1.40349	0.641347	0.595465	91.5	740235	86.8655	942838	10854	0.804151	0.745347	81.0898	1064489	0.972575	1.1612	0.616273	14.2689	26.8676	11.1251	7
98	916.87	24.2	7	15542	1.15148	-1.04545	0.235447	-1.04545	-0.224651	-59.8999	13.4901	-59.8999	-12.8715	0.183899	0.183899	-0.0863546	0.0905401	10.5366	10.5366	-4.94776	5.18756	0.574223	0.184627	0.122788	0.379425	0.907102	1.84898	0.752476	0.737528	84.8928	1319404	81.4478	1649562	20253	1.5005	0.767393	77.2773	1769666	1.69663	1.87039	0.678684	13.778	27.2988	9.87032	7
99	916.87	24.2	7	31809	2.35667	3.05337	3.05337	-0.183946	0.336295	174.945	174.945	-10.5393	19.2683	0.170231	0.170231	0.0503978	0.0969591	9.75353	9.75353	2.88758	5.55535	0.14884	0.0778612	0.0129576	0.11335	0.9725	2.37066	0.855145	0.852997	89.0575	2832829	83.0886	3422089	41186	3.05139	0.772326	77.4779	3917391	3.74599	3.85192	0.629116	15.8031	25.0542	10.7624	7
100	916.87	24.2	6	31641	2.34422	-0.183673	1.17549e-38	-0.183673	-0.128277	-10.5237	6.73509e-37	-10.5237	-7.34974	0.187711	0.187711	0.0696134	0.138405	10.7551	10.7551	3.98855	7.93003	0.398194	0.209016	0.0920746	0.303605	0.956038	2.34246	0.784972	0.787463	90.3452	2858611	83.5599	3417432	40898	3.03005	0.773656	77.6287	3492438	3.33315	3.48642	0.703305	16.4089	23.8683	9.13317	6
101	916.87	24.2	5	29341	2.17382	-0.148326	1.17549e-38	-0.148326	-0.110941	-8.49847	6.73509e-37	-8.49847	-6.35648	0.144131	0.144131	0.0589603	0.104304	8.25811	8.25811	3.37818	5.97618	0.31097	0.180311	0.0617675	0.24564	0.996868	2.18242	0.73998	0.750314	89.8212	2635444	83.9024	3231164	38511	2.8532	0.761886	82.3638	2408130	2.16617	2.17297	1.00353	16.8649	23.6023	10.9014	5
102	916.87	24.2	5	30226	2.23938	-0.192345	1.17549e-38	-0.192345	-0.129265	-11.0206	6.73509e-37	-11.0206	-7.40636	0.193035	0.193035	0.0977452	0.131748	11.0601	11.0601	5.60039	7.54861	0.391244	0.249965	0.106503	0.320604	0.992529	2.4509	0.820895	0.819281	90.1814	2725824	84.2988	3275682	38858	2.87891	0.777858	81.2581	2613121	2.38254	2.40048	0.939914	17.4267	22.3696	9.82536	5
103	916.87	24.2	7	42173	3.12451	-0.195038	1.17549e-38	-0.195038	-0.153509	-11.1749	6.73509e-37	-11.1749	-8.79541	0.207897	0.207897	0.110254	0.155487	11.9116	11.9116	6.31711	8.90874	0.301744	0.133277	0.0458877	0.217511	0.946941	2.94205	0.795436	0.794639	93.6966	3951465	85.6398	4801911	56071	4.15419	0.752136	77.248	5493641	5.26891	5.56414	0.593009	18.0849	20.6751	9.29628	7
104	916.87	24.2	6	44417	3.29077	-0.193424	1.17549e-38	-0.193424	-0.143526	-11.0824	6.73509e-37	-11.0824	-8.22342	0.192146	0.192146	0.108786	0.146743	11.0092	11.0092	6.233	8.40775	0.269345	0.166789	0.0491957	0.218067	0.989611	2.92602	0.856788	0.856521	92.6276	4114239	87.2579	4885307	55987	4.14796	0.793345	82.0664	4691171	4.2351	4.27956	0.777022	18.7857	19.9294	11.4477	6
105	916.87	24.2	7	40616	3.00916	-0.192168	1.17549e-38	-0.192168	-0.139088	-11.0104	6.73509e-37	-11.0104	-7.96915	0.207897	0.207897	0.0988554	0.12895	11.9116	11.9116	5.664	7.38826	0.210838	0.108499	0.0256314	0.159668	1.02573	2.66469	0.90311	0.897515	90.7403	3685507	85.8013	4391995	51188	3.79242	0.793467	79.8451	4927192	4.57192	4.45726	0.658182	17.8845	21.9286	11.5323	7
106	916.87	24.2	6	48370	3.58364	2.09839	2.09839	-0.307342	0.26006	120.229	120.229	-17.6094	14.9004	0.455661	0.455661	0.0619851	0.19063	26.1074	26.1074	3.55148	10.9223	0.223398	0.0948358	0.0233881	0.159117	1.40354	2.66186	0.866844	0.848336	82.1539	3973782	76.1586	5071703	66594	4.93382	0.726342	68.2067	5170902	5.61678	4.00186	0.638024	15.5718	23.8422	7.14725	6
107	916.87	24.2	6	40685	3.01427	-0.280657	1.17549e-38	-0.280657	-0.168377	-16.0805	6.73509e-37	-16.0805	-9.64732	0.201786	0.201786	0.0771885	0.148656	11.5615	11.5615	4.42257	8.51735	0.296205	0.174673	0.0566863	0.235439	0.908225	2.62705	0.759738	0.75873	87.3772	3554941	81.5005	4319447	52999	3.92659	0.767656	78.7513	4176706	3.92938	4.32644	0.767111	16.8784	22.154	7.87899	6
108	916.87	24.2	6	58622	4.34319	0.284175	0.284175	-0.217542	-0.0700923	16.282	16.282	-12.4642	-4.01599	0.61842	0.61842	0.0862474	0.209336	35.4329	35.4329	4.94161	11.9941	0.233979	0.132794	0.0349958	0.183386	1.53091	3.06937	0.830187	0.831348	83.2003	4877366	76.1708	6411216	84169	6.23591	0.69648	66.4055	6382338	7.12072	4.65131	0.609937	16.9393	20.3086	6.45967	6
109	916.87	24.2	5	36510	2.70495	-0.172014	1.17549e-38	-0.172014	-0.126227	-9.85569	6.73509e-37	-9.85569	-7.2323	0.171538	0.171538	0.0862474	0.130202	9.82841	9.82841	4.94161	7.46002	0.319524	0.202147	0.0703148	0.260836	0.859476	2.68876	0.702092	0.700716	88.8735	3244770	82.4521	3978727	48255	3.57512	0.756606	82.3676	3151833	2.83501	3.29854	0.954124	18.1502	19.0181	7.88685	5
110	916.87	24.2	6	39132	2.89921	-0.205383	1.17549e-38	-0.205383	-0.159072	-11.7676	6.73509e-37	-11.7676	-9.11413	0.203895	0.203895	0.111322	0.158873	11.6823	11.6823	6.37827	9.10275	0.323511	0.177155	0.0633698	0.250333	0.901982	2.77613	0.765902	0.765898	95.267	3727987	88.9636	4376298	49192	3.64454	0.795495	82.5176	4411126	3.96051	4.39089	0.732031	18.9737	18.6067	9.82631	6
111	916.87	24.2	6	36789	2.72562	-0.205383	1.17549e-38	-0.205383	-0.141239	-11.7676	6.73509e-37	-11.7676	-8.09239	0.203895	0.203895	0.0753889	0.134095	11.6823	11.6823	4.31947	7.68305	0.345464	0.211457	0.079975	0.27846	0.804066	2.80545	0.60763	0.607266	92.4767	3402124	85.7739	4067315	47419	3.51318	0.775828	81.0358	4214579	3.85323	4.79219	0.70736	18.7363	17.031	7.98376	6
112	916.87	24.2	6	35064	2.59782	-0.204622	1.17549e-38	-0.204622	-0.163391	-11.724	6.73509e-37	-11.724	-9.36162	0.205254	0.205254	0.13058	0.168742	11.7602	11.7602	7.4817	9.66819	0.365546	0.204891	0.0826189	0.285218	0.808266	2.60517	0.6578	0.657921	99.4503	3487126	91.488	4140472	45257	3.353	0.774775	83.9625	4191081	3.69818	4.57545	0.702459	19.5622	16.3181	10.0289	6
113	916.87	24.2	6	31385	2.32525	-0.209519	1.17549e-38	-0.209519	-0.17	-12.0045	6.73509e-37	-12.0045	-9.74026	0.231544	0.231544	0.0977171	0.16293	13.2665	13.2665	5.59878	9.33518	0.353732	0.209578	0.0814091	0.281655	0.898487	2.59104	0.692749	0.684347	93.0489	2920339	84.7084	3636192	42926	3.1803	0.731142	76.1543	3885565	3.78014	4.20722	0.615124	19.7413	14.0306	10.0413	6
114	916.87	24.2	6	34774	2.57634	-0.19896	1.17549e-38	-0.19896	-0.178406	-11.3996	6.73509e-37	-11.3996	-10.2219	0.240838	0.240838	0.144493	0.192803	13.799	13.799	8.27882	11.0468	0.422535	0.238109	0.110716	0.330322	0.903662	2.54665	0.676861	0.67682	101.287	3522140	92.862	4264873	45927	3.40264	0.757158	82.3735	4330862	3.89525	4.31051	0.661405	20.0057	15.2889	11.8971	6
115	916.87	24.2	6	44599	3.30425	-0.21743	1.17549e-38	-0.21743	-0.16983	-12.4578	6.73509e-37	-12.4578	-9.73053	0.218606	0.218606	0.11342	0.169867	12.5252	12.5252	6.49848	9.73264	0.267434	0.146587	0.0431503	0.207011	0.933349	2.75018	0.742916	0.742223	96.694	4312456	89.7645	5173939	57639	4.27036	0.773764	85.1039	4899300	4.26513	4.56971	0.774713	19.5104	17.719	11.7947	6
116	916.87	24.2	6	30349	2.2485	-0.209519	1.17549e-38	-0.209519	-0.158513	-12.0045	6.73509e-37	-12.0045	-9.08213	0.229376	0.229376	0.0481753	0.177566	13.1423	13.1423	2.76024	10.1738	0.459089	0.228109	0.116311	0.343599	0.81794	2.52853	0.589168	0.589208	95.7643	2906351	88.0115	3556895	40414	2.99419	0.750953	79.8769	3574152	3.31512	4.05301	0.678254	20.063	13.1148	11.9019	6
117	916.87	24.2	6	27823	2.06135	-0.228687	1.17549e-38	-0.228687	-0.151371	-13.1028	6.73509e-37	-13.1028	-8.67294	0.244753	0.244753	0.0101547	0.158414	14.0233	14.0233	0.581819	9.07644	0.492526	0.178121	0.101485	0.335323	0.865667	2.54081	0.675445	0.675354	97.564	2714522	88.7257	3379385	38088	2.82186	0.730493	80.4001	3366152	3.10188	3.58323	0.664549	19.9125	11.1267	11.9781	6
118	916.87	24.2	6	33034	2.44742	-0.374005	1.17549e-38	-0.374005	-0.188711	-21.4289	6.73509e-37	-21.4289	-10.8123	0.359921	0.359921	0.0719181	0.183266	20.622	20.622	4.1206	10.5004	0.238514	0.116589	0.0306899	0.177551	0.966787	2.56964	0.907245	0.880601	91.0172	3006661	84.149	3780225	44923	3.32826	0.735347	76.9614	3785461	3.64413	3.76932	0.671608	19.5965	11.8737	10.0424	6
119	916.87	24.2	6	41901	3.10436	-0.36838	1.17549e-38	-0.36838	-0.198626	-21.1066	6.73509e-37	-21.1066	-11.3804	0.396778	0.396778	0.113519	0.200739	22.7337	22.7337	6.50418	11.5015	0.196905	0.0694989	0.0150347	0.133202	1.23896	2.79574	0.74968	0.76657	82.9298	3474841	76.7053	4799295	62568	4.63554	0.669687	70.2911	4590792	4.83878	3.90552	0.641559	19.047	12.7262	8.34002	6
120	916.87	24.2	6	39187	2.90329	-0.172358	1.17549e-38	-0.172358	-0.119325	-9.87536	6.73509e-37	-9.87536	-6.8368	0.190241	0.190241	0.10898	0.139677	10.9	10.9	6.24407	8.00292	0.179988	0.0946233	0.0187873	0.137306	0.885626	2.86427	0.644821	0.644467	85.2008	3338762	79.7712	4058438	50876	3.7693	0.770245	76.3494	4193639	4.06943	4.59497	0.713439	18.9715	14.8666	8.11326	6
121	916.87	24.2	6	60459	4.47929	2.33084	2.33084	-0.400745	0.49904	133.548	133.548	-22.961	28.5929	0.934531	0.934531	0.139545	0.410382	53.5447	53.5447	7.99534	23.5131	0.892821	0.294571	0.295678	0.593696	1.79689	2.79855	1.38035	1.37265	82.3802	4980625	78.7267	6081718	77251	5.72337	0.782631	67.9745	5873817	6.4021	3.56287	0.699659	18.2412	13.8056	6.29052	6
122	916.87	24.2	6	67953	5.0345	2.47251	2.47251	-0.182755	0.726472	141.664	141.664	-10.4711	41.6238	0.807684	0.807684	0.0753889	0.33356	46.2769	46.2769	4.31947	19.1116	0.0550244	-0.0094769	-0.000387584	0.0227738	1.60762	2.97894	0.999453	0.96089	77.7525	5283514	72.9975	6755550	92545	6.85647	0.73427	65.9812	6186507	6.94661	4.32106	0.724742	17.7913	15.8706	6.01376	6
123	916.87	24.2	6	64945	4.81165	2.48616	2.48616	-0.182755	0.389762	142.446	142.446	-10.4711	22.3317	0.661537	0.661537	0.104471	0.285221	37.9033	37.9033	5.98576	16.342	0.185269	0.106496	0.021791	0.145883	1.57062	3.00115	1.01637	1.02356	80.0134	5196468	75.5165	6435517	85220	6.31378	0.762086	67.3474	6379910	7.01845	4.4686	0.685571	17.3056	18.1416	5.86384	6
124	916.87	24.2	6	30138	2.23286	1.38673	1.38673	-0.872725	-0.0445155	79.4541	79.4541	-50.0035	-2.55055	0.581644	0.581644	0.0719181	0.263624	33.3258	33.3258	4.1206	15.1045	0.221336	0.00997683	0.0030638	0.115657	1.14554	2.54399	0.742513	0.715515	86.3718	2603074	80.2969	3439677	42837	3.17371	0.703551	74.3452	3325777	3.31427	2.8932	0.673712	19.3647	9.97313	10.2006	6
125	916.87	24.2	6	28063	2.07913	2.45914	2.45914	-0.872725	0.653036	140.898	140.898	-50.0035	37.4162	0.70807	0.70807	0.303047	0.492438	40.5694	40.5694	17.3633	28.2146	2.51125	0.468986	1.37268	1.49012	1.47192	2.01281	1.39858	1.36727	93.6842	2629059	87.9796	3231051	36725	2.72088	0.764139	75.3705	2684126	2.63845	1.79252	0.788011	18.7309	8.74066	9.34078	6
126	916.87	24.2	4	15103	1.11895	2.49413	2.49413	1.19135	1.73325	142.903	142.903	68.2595	99.3078	0.824438	0.824438	0.133087	0.446028	47.2368	47.2368	7.62532	25.5555	0.583186	0.118204	0.0755912	0.350695	1.11354	1.7645	3.23072	0.736038	107.167	1618549	95.7499	2119616	22137	1.64009	0.682251	-1000	-1000	-1000	-1000	-1000	19.2465	8.50594	10.6104	4
127	916.87	24.2	5	18982	1.40634	1.19135	1.19135	-0.231979	0.110893	68.2595	68.2595	-13.2914	6.35371	0.372185	0.372185	0.0101547	0.239165	21.3246	21.3246	0.581819	13.7032	0.68631	0.415314	0.321802	0.550812	0.879296	2.16593	0.641646	0.633786	113.859	2161277	100.708	2787606	27680	2.05076	0.685766	-1000	-1000	-1000	-1000	-1000	19.8075	9.4742	12.0493	5
128	916.87	24.2	6	35385	2.6216	-0.359131	1.17549e-38	-0.359131	-0.179599	-20.5767	6.73509e-37	-20.5767	-10.2902	0.34289	0.34289	0.0505336	0.16927	19.6461	19.6461	2.89536	9.69846	0.200872	0.0971038	0.0215939	0.148988	0.952924	2.71189	0.721932	0.725435	89.4228	3164227	82.8724	4081716	49253	3.64906	0.718433	77.9398	3931619	3.73732	3.92195	0.701467	19.7704	11.9404	13.9628	6
129	916.87	24.2	6	32689	2.42186	-0.301922	1.17549e-38	-0.301922	-0.209997	-17.2989	6.73509e-37	-17.2989	-12.0319	0.599074	0.599074	0.0505336	0.254853	34.3244	34.3244	2.89536	14.602	0.197836	0.0371517	0.00854602	0.117494	1.09473	2.71668	0.688563	0.688723	86.5254	2828430	80.8509	3614522	44706	3.31218	0.731199	75.0213	3403239	3.3609	3.07008	0.720599	19.5488	10.078	14.0165	6
130	916.87	24.2	6	40691	3.01471	-0.354114	1.17549e-38	-0.354114	-0.19446	-20.2892	6.73509e-37	-20.2892	-11.1417	0.370282	0.370282	0.0890333	0.178242	21.2156	21.2156	5.10123	10.2125	0.11069	0.0527282	0.00640333	0.0817089	1.37244	2.67969	0.788493	0.741199	83.7058	3406071	77.3826	4683969	60530	4.48455	0.672245	69.5539	4864990	5.18213	3.77586	0.581752	19.4288	13.0113	15.6402	6
131	916.87	24.2	6	32715	2.42379	-0.19896	1.17549e-38	-0.19896	-0.159751	-11.3996	6.73509e-37	-11.3996	-9.15303	0.240838	0.240838	0.0887036	0.15679	13.799	13.799	5.08234	8.98339	0.346689	0.210106	0.0799187	0.278398	0.901052	2.56388	0.635834	0.638437	92.0892	3012699	84.8451	3705442	43673	3.23565	0.74909	76.2217	4018896	3.90639	4.33537	0.620468	19.948	14.1476	13.7706	6
132	916.87	24.2	6	42220	3.128	-0.219867	1.17549e-38	-0.219867	-0.143267	-12.5975	6.73509e-37	-12.5975	-8.20859	0.170412	0.170412	0.103221	0.126839	9.76388	9.76388	5.91414	7.26732	0.172769	0.0883227	0.0169036	0.130546	1.05524	2.93494	0.668816	0.668304	84.9206	3585346	79.4465	4531867	57043	4.2262	0.740143	72.8131	4831310	4.91591	4.65858	0.636301	19.3854	15.0539	15.8239	6
133	916.87	24.2	6	56757	4.20501	2.88808	2.88808	-0.858314	0.262378	165.475	165.475	-49.1778	15.0332	1.01234	1.01234	0.0890333	0.350254	58.0031	58.0031	5.10123	20.0681	0.711383	0.160148	0.131444	0.435766	1.69165	2.77596	1.43628	1.39154	81.0177	4598324	77.3679	5672691	73321	5.43221	0.774089	70.1669	5230915	5.52323	3.265	0.761332	18.8723	14.2301	17.7574	6
134	916.87	24.2	6	67838	5.02598	2.98736	2.98736	-0.272599	0.812868	171.163	171.163	-15.6188	46.5739	0.810416	0.810416	0.0416231	0.288386	46.4334	46.4334	2.38483	16.5233	0.0717191	-0.081502	-0.00560902	-0.00489147	1.65641	3.01912	1.09778	1.03516	76.9596	5220788	73.1561	6624793	90557	6.70919	0.749119	65.5687	6516021	7.36264	4.44494	0.682633	18.5234	16.2701	17.9357	6
135	916.87	24.2	5	23553	1.74499	2.98736	2.98736	0.456572	2.02959	171.163	171.163	26.1597	116.287	1.22682	1.22682	0.346045	0.647448	70.2915	70.2915	19.8269	37.096	6.43442	0.935431	7.178	3.68493	1.24785	2.80244	2.27436	2.14682	110.817	2610062	98.2983	3512888	35737	2.64768	0.659065	75.8299	1961925	1.91686	1.53613	0.910341	18.4362	14.806	19.2947	5
136	916.87	24.2	7	38800	2.87461	2.89393	2.89393	-0.858314	0.797003	165.81	165.81	-49.1778	45.6649	1.01234	1.01234	0.108231	0.600398	58.0031	58.0031	6.20118	34.4003	2.69733	0.321371	1.01185	1.50935	1.68918	2.41681	1.57587	1.62252	76.9112	2984154	78.102	3898384	49914	3.69803	0.777337	71.3835	4344783	4.50939	2.66958	0.637473	18.043	13.0553	18.4354	7
137	916.87	24.2	5	44250	3.27839	-0.542623	1.17549e-38	-0.542623	-0.350541	-31.09	6.73509e-37	-31.09	-20.0845	0.775174	0.775174	0.0989061	0.453011	44.4142	44.4142	5.6669	25.9556	1.39707	0.352238	0.542749	0.874656	1.6195	2.39897	1.17902	1.18628	81.3341	3599035	76.9159	4647721	60426	4.47684	0.732301	71.1274	2988463	3.11285	1.92211	1.05318	18.9019	12.3786	17.0872	5
138	916.87	24.2	7	41801	3.09695	2.78714	2.78714	-0.521391	1.11906	159.691	159.691	-29.8735	64.1177	0.872687	0.872687	-0.0525649	0.365674	50.0013	50.0013	-3.01175	20.9516	1.30815	0.15889	0.26301	0.733518	1.85581	2.51455	1.19124	1.54787	76.5325	3199137	73.1475	4152070	56763	4.20546	0.736413	62.0785	4780910	5.70581	3.07456	0.542772	17.9556	11.3753	17.1858	7
139	916.87	24.2	7	43442	3.21853	-0.521391	0.255065	-0.521391	-0.189262	-29.8735	14.6142	-29.8735	-10.8439	0.872687	0.872687	0.0989061	0.432639	50.0013	50.0013	5.6669	24.7884	1.36799	0.248617	0.402719	0.808301	1.61404	2.4496	1.34357	1.35563	88.1221	3828202	83.4569	4806030	57587	4.26651	0.754372	69.5188	5217817	5.56077	3.44524	0.578793	19.2957	10.9202	15.8434	7
140	916.87	24.2	7	31005	2.2971	2.89393	2.89393	0.253988	1.66219	165.81	165.81	14.5524	95.2364	0.385293	0.385293	-0.127534	0.218987	22.0757	22.0757	-7.30718	12.547	0.480913	-0.0370311	-0.00874342	0.221941	1.62388	2.71257	0.731302	0.693977	75.1072	2328700	67.3777	4307862	63936	4.73689	0.484938	55.5155	4485436	5.98602	3.68625	0.383744	16.5645	12.5733	17.8313	7
141	916.87	24.2	6	21052	1.5597	2.52561	2.52561	-0.0932059	0.471485	144.707	144.707	-5.34031	27.0141	0.259102	0.259102	-0.112071	0.0607496	14.8455	14.8455	-6.4212	3.4807	0.110953	-0.0811449	-0.0082512	0.0149039	1.40689	2.24362	0.796679	0.791919	76.3841	1608038	73.5005	2447124	33294	2.46669	0.632306	61.0843	2963334	3.59417	2.55468	0.433953	16.2612	11.2152	16.8754	6
142	916.87	24.2	6	12443	0.921877	2.36576	2.36576	-0.22103	0.393263	135.548	135.548	-12.6641	22.5323	0.278017	0.278017	-0.127534	0.069546	15.9292	15.9292	-7.30718	3.98469	-0.105944	-0.282434	0.0341596	-0.194189	0.759532	2.6333	0.574611	0.576703	84.9742	1057334	80.2503	1806193	22507	1.6675	0.55285	71.5657	1920120	1.9878	2.61713	0.463769	14.4865	11.9021	17.1053	6
143	916.87	24.2	5	31822	2.35763	1.84846	1.84846	-0.296941	0.876783	105.909	105.909	-17.0135	50.236	0.825737	0.825737	-0.0525649	0.354655	47.3113	47.3113	-3.01175	20.3202	1.3613	0.309121	0.473383	0.83521	1.55002	2.18928	2.37777	1.15083	76.6362	2438716	72.8264	3243977	44544	3.30018	0.714395	65.7475	2109444	2.37704	1.53355	0.991834	18.3546	9.96355	16.016	5
144	916.87	24.2	6	21232	1.57304	2.59074	2.59074	-0.0868618	0.725922	148.438	148.438	-4.97681	41.5922	0.263113	0.263113	-0.0837672	0.0500656	15.0753	15.0753	-4.79951	2.86855	0.00750329	-0.0814915	-0.000535328	-0.0369941	1.11878	2.21207	0.679764	0.683972	78.0131	1656374	74.4606	2322874	31196	2.31125	0.6806	67.0562	2576030	2.84616	2.54398	0.552687	16.9498	10.1358	16.1213	6
145	916.87	24.2	7	33704	2.49706	3.03352	3.03352	0.162569	1.81777	173.808	173.808	9.31452	104.15	0.213009	0.213009	-0.131247	0.105738	12.2045	12.2045	-7.5199	6.05835	0.30321	0.0151736	0.0080106	0.159192	1.00963	3.05319	0.790569	0.771274	81.6959	2753478	72.9023	3621059	49670	3.67995	0.678559	60.3303	4935659	6.06118	6.00337	0.411976	10.12	20.3066	6.68818	7
146	916.87	24.2	5	20853	1.54496	2.95877	2.95877	-0.126868	1.70173	169.525	169.525	-7.26898	97.502	0.162217	0.162217	-0.12745	0.0623261	9.29435	9.29435	-7.30237	3.57102	0.143907	0.0530452	0.00840122	0.0984762	0.676705	2.56784	0.587475	0.570915	81.2129	1693532	74.3703	2132272	28671	2.12418	0.72732	67.3879	1768668	1.94452	2.87351	0.794519	9.64209	22.3999	7.06633	5
147	916.87	24.2	6	26553	1.96726	2.90271	2.90271	-0.455482	0.400997	166.313	166.313	-26.0972	22.9755	0.134957	0.134957	0.0634656	0.102577	7.73249	7.73249	3.63631	5.87724	0.233552	0.133078	0.0340808	0.183315	0.676286	2.82378	0.551529	0.551616	80.0931	2126713	74.9338	2646586	35319	2.61671	0.751805	69.7808	2854212	3.03039	4.48093	0.649177	11.3867	22.7138	6.21988	6
148	916.87	24.2	7	28276	2.09491	2.95835	2.95835	-0.277972	0.497512	169.501	169.501	-15.9266	28.5054	-0.222776	0.192295	-0.222776	0.0259401	-12.7641	11.0177	-12.7641	1.48626	0.103341	-0.226046	-0.0200384	-0.0613523	0.803195	2.89898	0.637663	0.637448	77.0104	2177545	70.0856	2820876	40249	2.98197	0.702527	62.3291	3588428	4.26541	5.31056	0.491139	8.06101	21.3242	7.71499	7
149	916.87	24.2	6	29410	2.17893	2.7559	2.7559	-0.64599	1.02332	157.902	157.902	-37.0125	58.632	0.207671	0.207671	-0.149921	0.0830739	11.8987	11.8987	-8.58982	4.75978	0.150863	-0.115831	-0.0169018	0.0175161	0.783519	2.95886	0.717456	0.6519	75.2807	2214006	68.957	2852198	41362	3.06443	0.711039	64.0145	3039549	3.51786	4.48983	0.61939	7.92926	19.1062	7.51528	6
150	916.87	24.2	5	46405	3.43805	2.78555	2.78555	-0.64599	0.570828	159.6	159.6	-37.0125	32.706	0.806653	0.806653	-0.222776	0.190657	46.2178	46.2178	-12.7641	10.9238	0.0295088	-0.264324	-0.00344573	-0.117407	1.56318	2.8661	0.940344	0.939023	66.108	3067740	62.1123	3957485	63715	4.72052	0.728321	54.3856	2949019	4.01737	2.56999	0.855797	6.08114	19.5831	7.95013	5
151	916.87	24.2	5	39264	2.90899	0.858541	0.858541	-0.208232	0.355396	49.1908	49.1908	-11.9308	20.3627	0.857174	0.857174	-0.197635	0.365242	49.1125	49.1125	-11.3236	20.9268	0.0126845	-0.252498	-0.00239709	-0.119907	1.45934	2.88535	1.07925	1.07158	66.9079	2627072	63.3458	3593671	56731	4.20309	0.692108	55.0512	2428765	3.26863	2.23981	0.889972	5.84153	21.1759	8.30873	5
152	916.87	24.2	6	33851	2.50795	0.654136	0.654136	-0.149562	0.249685	37.4792	37.4792	-8.56928	14.3059	0.686722	0.686722	-0.19124	0.294079	39.3463	39.3463	-10.9572	16.8495	0.194342	-0.282644	-0.0520289	-0.044151	1.29761	2.50063	0.856186	0.836639	70.9099	2400370	66.2643	3198775	48273	3.57645	0.701241	57.4464	3193445	4.11855	3.17396	0.60894	6.69222	22.8434	8.64291	6
153	916.87	24.2	6	23656	1.75263	3.02288	3.02288	-0.149562	1.46463	173.198	173.198	-8.56928	83.9174	0.193836	0.193836	-0.19124	0.0851656	11.106	11.106	-10.9572	4.87963	0.204827	-0.0332639	-0.00529414	0.0857815	0.86513	2.73384	0.655872	0.64887	81.6367	1931199	73.7036	2497742	33889	2.51077	0.698044	63.6308	2786408	3.24433	3.75011	0.540212	8.46924	23.7461	7.96082	6
154	916.87	24.2	6	21022	1.55748	3.02288	3.02288	-0.616821	0.255545	173.198	173.198	-35.3413	14.6417	0.211962	0.211962	0.0396933	0.107023	12.1445	12.1445	2.27426	6.13197	0.266372	0.150511	0.0441612	0.208441	0.859468	2.55724	0.524005	0.536885	81.3195	1709498	73.7184	2343140	31785	2.35489	0.661381	64.3576	2831777	3.25992	3.79295	0.477766	10.1411	24.4501	7.09827	6
155	916.87	24.2	6	40242	2.98145	2.92567	2.92567	-0.455482	0.8438	167.628	167.628	-26.0972	48.3462	0.579961	0.579961	0.0634656	0.190931	33.2293	33.2293	3.63631	10.9395	0.0816005	-0.189454	-0.0144664	-0.0539267	1.25912	2.92655	0.844874	0.805256	73.3792	2952924	69.1943	3857238	55745	4.13004	0.721894	63.2813	3822213	4.47494	3.55404	0.666254	12.0756	25.0284	6.30372	6
156	916.87	24.2	5	29548	2.18915	2.86162	2.86162	-0.428427	0.702186	163.959	163.959	-24.547	40.2323	0.230764	0.230764	0.0904209	0.143531	13.2218	13.2218	5.18073	8.22371	0.267961	-0.0300842	-0.00638088	0.118938	1.3307	2.86718	0.741672	0.71646	73.416	2169295	68.3375	3019766	44189	3.27387	0.668673	60.7297	2423580	2.95668	2.22189	0.74041	10.7818	26.231	7.2494	5
157	916.87	24.2	7	22707	1.68232	2.75776	2.75776	-0.730704	0.628321	158.008	158.008	-41.8663	36.0002	0.2533	0.2533	-0.155929	0.11132	14.513	14.513	-8.93409	6.37815	0.429652	0.120103	0.0592764	0.274877	0.982681	2.37883	1.02614	0.689319	80.5868	1829884	74.6138	2381449	31917	2.36467	0.711439	63.0157	3354713	3.94416	4.01367	0.426534	9.01431	25.8095	8.24309	7
158	916.87	24.2	6	30064	2.22738	3.06593	3.06593	-0.854617	1.75814	175.665	175.665	-48.9659	100.734	0.17931	0.17931	-0.0842502	0.0643396	10.2737	10.2737	-4.82718	3.68639	0.250895	0.0497315	0.0151887	0.150313	0.880689	3.13886	0.647132	0.692211	77.9844	2344524	70.5668	3112632	44109	3.26795	0.681584	64.3712	3118061	3.58873	4.07491	0.62066	8.31324	17.3488	7.48276	6
159	916.87	24.2	7	27135	2.01038	2.98477	2.98477	-0.198107	0.941843	171.015	171.015	-11.3507	53.9636	0.213009	0.213009	-0.116748	0.0174285	12.2045	12.2045	-6.68915	0.998581	0.172452	-0.136658	-0.0215555	0.0178972	0.866268	2.75653	0.505757	0.531936	78.9353	2141909	71.509	2912562	40730	3.0176	0.666217	63.0832	3623987	4.25619	4.91325	0.472343	10.5517	18.2246	6.88447	7
160	916.87	24.2	6	28124	2.08365	3.03352	3.03352	-0.0956012	1.45362	173.808	173.808	-5.47754	83.286	0.163858	0.163858	-0.0922804	0.0619811	9.38839	9.38839	-5.28728	3.55126	0.186867	0.0153998	0.00360139	0.101133	0.850436	2.61322	0.684374	0.727886	78.557	2209336	71.07	2940594	41376	3.06547	0.679718	65.7889	2821229	3.17712	3.73587	0.655831	12.1573	19.4093	6.07043	6
161	916.87	24.2	6	41373	3.06524	3.0194	3.0194	-0.757928	0.380696	172.999	172.999	-43.4261	21.8123	0.378433	0.378433	0.0253843	0.155445	21.6826	21.6826	1.45441	8.90636	0.269266	0.0703403	0.0212812	0.169803	1.29654	3.01445	0.719069	0.718993	73.1311	3025653	68.0608	4043971	59417	4.40209	0.696316	59.4971	4552667	5.66916	4.37251	0.540688	12.8499	21.3028	5.58453	6
162	916.87	24.2	6	53700	3.97853	2.8922	2.8922	-0.108377	0.876638	165.711	165.711	-6.20956	50.2276	0.826466	0.826466	-0.0412923	0.245061	47.353	47.353	-2.36587	14.041	0.257039	0.0914442	0.0267823	0.174242	1.72539	2.57865	0.907636	0.923788	68.953	3702776	64.964	5039001	77566	5.74671	0.692314	59.1912	4817485	6.02991	3.49481	0.659798	14.3572	19.8542	5.17832	6
163	916.87	24.2	6	51417	3.80938	2.41029	2.41029	0.295789	1.18716	138.099	138.099	16.9474	68.0195	0.935872	0.935872	0.108091	0.344933	53.6215	53.6215	6.19315	19.7632	0.348651	-0.0198835	-0.00474996	0.164384	1.58447	2.70682	1.21304	1.06101	73.6233	3785489	69.3644	4897820	70610	5.23135	0.728183	61.6652	4649875	5.58662	3.52587	0.681876	13.3718	23.473	5.58058	6
164	916.87	24.2	6	37049	2.74489	3.00249	3.00249	-0.065029	0.961288	172.03	172.03	-3.72589	55.0778	0.620574	0.620574	-0.0957609	0.114739	35.5563	35.5563	-5.48669	6.57406	0.0852501	-0.0645923	-0.00500728	0.0103289	1.66047	2.88694	0.971763	0.936546	73.604	2726956	68.3975	3869998	56581	4.19197	0.654796	58.4345	4166385	5.28248	3.18133	0.519621	7.52289	13.4397	8.12513	6
165	916.87	24.2	6	43817	3.24631	2.29619	2.29619	-0.854617	1.02749	131.562	131.562	-48.9659	58.8707	0.851395	0.851395	-0.121379	0.265941	48.7813	48.7813	-6.95449	15.2373	0.481889	-0.222264	-0.0956863	0.129813	1.31738	3.29306	1.34868	0.919091	73.9216	3239023	68.3855	4376806	64002	4.74178	0.684619	62.1747	3775839	4.49933	3.41537	0.72151	6.58228	15.278	8.23041	6
166	916.87	24.2	7	54605	4.04558	2.78555	2.78555	-0.84771	1.49158	159.6	159.6	-48.5702	85.4614	1.04268	1.04268	-0.121379	0.432573	59.7411	59.7411	-6.95449	24.7846	1.01607	0.0692642	0.0988682	0.542665	1.59906	2.91637	1.26615	1.26927	77.7929	4247879	71.8126	5216896	72646	5.3822	0.751659	60.9343	5863289	7.12898	4.45823	0.567483	6.06344	17.5329	7.87898	7
167	916.87	24.2	6	16862	1.24927	3.02449	3.02449	-0.127789	0.941578	173.29	173.29	-7.32177	53.9484	-0.128983	0.0156175	-0.128983	-0.0489632	-7.39016	0.894818	-7.39016	-2.80539	0.0276578	-0.0843291	-0.0022334	-0.0283357	0.731437	2.34722	0.55343	0.552799	82.2305	1386570	75.4862	1783285	23624	1.75026	0.713766	69.5083	1897333	2.02234	2.76489	0.617735	9.64032	14.2208	7.79974	6
168	916.87	24.2	5	24414	1.80878	3.02449	3.02449	0.218579	1.90491	173.29	173.29	12.5237	109.143	0.266175	0.266175	-0.113819	0.0115873	15.2507	15.2507	-6.52137	0.663905	-0.00122632	-0.060032	0.000118414	-0.0306291	1.25077	2.62781	0.951271	0.936654	81.8055	1997200	74.5077	3215676	43159	3.19756	0.565676	-1000	-1000	-1000	-1000	-1000	9.78698	12.4658	7.91483	5
169	916.87	24.2	4	45283	3.35493	2.9412	2.9412	-0.065029	0.977434	168.518	168.518	-3.72589	56.0029	0.907035	0.907035	-0.113819	0.398208	51.9693	51.9693	-6.52137	22.8156	-0.089222	-0.427167	0.0419194	-0.258195	1.67379	2.83807	0.96966	0.968213	72.2983	3273884	67.6712	5163788	76307	5.65343	0.593432	-1000	-1000	-1000	-1000	-1000	7.35142	11.9586	8.27275	4
170	916.87	24.2	7	49612	3.67565	2.22275	2.22275	0.3348	0.980431	127.354	127.354	19.1826	56.1746	0.825551	0.825551	0.205374	0.575845	47.3006	47.3006	11.7671	32.9935	2.80963	0.337577	1.1702	1.57361	1.95105	2.71788	2.14547	2.18609	85.9617	4264733	81.2854	5305743	65273	4.83595	0.760069	67.009	5758322	6.36665	3.26319	0.57733	5.86048	12.9331	8.24587	7
171	916.87	24.2	6	47298	3.50421	1.75034	1.75034	-0.804765	0.948256	100.287	100.287	-46.1096	54.3311	0.851395	0.851395	-0.286687	0.416229	48.7813	48.7813	-16.426	23.8482	1.17342	-0.00386772	0.022841	0.584778	1.42314	3.18834	3.06633	1.12081	76.9472	3639448	71.788	4815469	67079	4.96975	0.705109	64.3602	4195467	4.8296	3.39363	0.72557	5.5209	15.1234	9.02746	6
172	916.87	24.2	6	43115	3.1943	2.27338	2.27338	-0.804765	0.675738	130.255	130.255	-46.1096	38.7169	1.04268	1.04268	-0.286687	0.310924	59.7411	59.7411	-16.426	17.8147	1.11476	-0.120168	-0.108393	0.497296	1.54623	2.92894	1.27122	1.21435	75.0897	3237492	70.6963	4194484	59331	4.39572	0.726686	61.323	4159744	5.02564	3.25026	0.635602	5.18992	17.3382	8.98265	6
173	916.87	24.2	7	42344	3.13718	2.60241	2.60241	0.465234	1.01237	149.107	149.107	26.6559	58.0043	0.88385	0.88385	0.484389	0.692199	50.6409	50.6409	27.7534	39.6601	5.27229	0.760536	4.95533	3.01641	1.93242	2.88004	2.27622	2.28956	91.6721	3881762	87.485	4564528	52175	3.86554	0.811576	68.5245	3790934	4.09872	2.12103	0.765406	4.50139	19.407	7.88262	7
174	916.87	24.2	6	26977	1.99867	2.85217	2.85217	0.12447	1.42768	163.417	163.417	7.1316	81.8001	0.494358	0.494358	-0.0416603	0.256379	28.3246	28.3246	-2.38696	14.6895	0.259693	-0.121359	-0.0302719	0.0691668	1.10985	2.39586	0.789738	0.776776	74.2348	2002631	68.8004	2611871	37963	2.8126	0.710613	61.4575	2496414	3.00947	2.71159	0.664128	7.37156	24.6966	9.05981	6
175	916.87	24.2	6	18042	1.3367	2.85217	2.85217	-0.220322	0.622223	163.417	163.417	-12.6235	35.6507	0.306539	0.306539	0.0668481	0.196445	17.5634	17.5634	3.83012	11.2555	0.460588	0.059921	0.0329521	0.260254	0.894869	2.04023	0.72537	0.693831	79.9319	1442132	75.0927	1827006	24330	1.80256	0.741554	68.5349	1756447	1.89876	2.12183	0.703982	7.9801	26.2259	9.46444	6
176	916.87	24.2	6	19747	1.46302	2.23828	2.23828	-0.892556	0.252506	128.244	128.244	-51.1397	14.4675	-0.278522	0.259351	-0.278522	0.104041	-15.9581	14.8597	-15.9581	5.96108	0.484486	0.227251	0.121392	0.355868	0.969585	2.10739	0.809237	0.809776	78.4148	1548457	74.1257	1939499	26165	1.93851	0.75471	67.6428	2035398	2.22934	2.29927	0.656256	9.19243	27.371	9.14092	6
177	916.87	24.2	6	35962	2.66435	2.16195	2.16195	-0.892556	0.805709	123.87	123.87	-51.1397	46.1637	0.855532	0.855532	-0.155929	0.304242	49.0184	49.0184	-8.93409	17.4318	0.176668	-0.5457	-0.0917828	-0.184516	1.65384	2.68716	3.65439	1.08347	71.7473	2580175	67.6954	3445224	50893	3.77056	0.70662	62.4089	4452398	5.28562	3.19597	0.504076	10.6202	27.4864	7.97731	6
178	916.87	24.2	5	32634	2.41779	2.23828	2.23828	0.781534	1.57793	128.244	128.244	44.7786	90.4086	0.820964	0.820964	-0.351375	0.245434	47.0378	47.0378	-20.1323	14.0623	-0.309768	-1.32831	0.461518	-0.819041	1.78795	2.17003	3.20585	1.3466	70.1327	2288711	66.7859	2983462	44672	3.30966	0.730525	60.8076	2622605	3.19538	1.78718	0.75665	10.3671	28.4519	9.1509	5
179	916.87	24.2	6	20121	1.49072	2.99766	2.99766	0.896831	1.89528	171.753	171.753	51.3847	108.591	0.588079	0.588079	0.039573	0.32311	33.6944	33.6944	2.26736	18.5128	2.36716	0.393835	1.08412	1.3805	1.37671	1.95955	2.07272	1.25034	81.0399	1630604	76.5242	2062175	26948	1.99652	0.74666	66.3033	2025088	2.26286	1.64367	0.65878	6.57989	25.1047	9.97847	6
180	916.87	24.2	6	29454	2.18219	2.17157	2.17157	0.246863	1.06323	124.422	124.422	14.1442	60.9188	0.708349	0.708349	0.0409923	0.437022	40.5854	40.5854	2.34869	25.0395	2.99984	0.228187	0.870574	1.61401	1.52376	2.35252	1.33864	1.3299	78.0202	2298008	74.8315	2877943	38459	2.84935	0.765854	65.1919	2508334	2.85062	1.87078	0.765513	5.86767	23.6274	9.43438	6
181	916.87	24.2	6	26415	1.95703	0.858541	0.858541	0.3078	0.642024	49.1908	49.1908	17.6357	36.7853	0.857174	0.857174	0.103285	0.598348	49.1125	49.1125	5.91781	34.2828	5.51677	0.604626	4.0195	3.0607	1.60825	2.83531	1.74936	1.76791	88.8898	2348024	82.1289	3059548	37253	2.76	0.70907	65.6726	2430689	2.74216	1.70506	0.713683	4.87949	21.8432	8.67693	6
182	916.87	24.2	6	48752	3.61194	2.86162	2.86162	0.462948	1.66576	163.959	163.959	26.525	95.4412	1.32936	1.32936	0.0901167	0.549289	76.1668	76.1668	5.16331	31.472	1.36948	0.201347	0.322315	0.785415	1.77031	2.54664	1.73471	1.8012	81.9822	3996795	77.6083	4969180	64029	4.74378	0.761405	68.3862	4977892	5.39293	3.04632	0.669754	11.984	27.0553	6.51607	6
183	916.87	24.2	6	39532	2.92885	2.92567	2.92567	-0.0870286	1.30362	167.628	167.628	-4.98637	74.6918	0.933859	0.933859	0.442464	0.636614	53.5062	53.5062	25.3513	36.4753	3.24931	0.527585	1.94608	1.88845	1.9639	2.79341	1.82872	1.82923	97.4893	3853945	89.852	4729182	52633	3.89947	0.751088	69.0425	4305587	4.62023	2.35258	0.633918	13.2979	25.6787	5.66868	6
184	916.87	24.2	6	46709	3.46058	2.55858	2.55858	-1.04545	1.28394	146.596	146.596	-59.8999	73.5644	0.992441	0.992441	-0.0863546	0.333195	56.8627	56.8627	-4.94776	19.0907	0.257079	-0.298507	-0.0758401	-0.020714	2.028	2.494	3.38177	1.24979	76.0726	3553273	71.5903	4672272	65264	4.83528	0.715693	64.6067	4808097	5.51371	2.71879	0.627632	12.7055	28.0689	8.41277	6
185	916.87	24.2	6	39285	2.91055	2.20236	2.20236	-0.16057	0.503408	126.186	126.186	-9.20001	28.8432	0.305346	0.305346	0.0766743	0.182671	17.495	17.495	4.39311	10.4663	0.350321	0.0516463	0.0207262	0.200984	1.37466	2.76882	0.834236	0.83693	81.594	3205422	75.533	4091016	54162	4.01275	0.725324	68.859	3787456	4.07507	2.96442	0.714233	13.9192	26.8405	8.35017	6
186	916.87	24.2	6	50856	3.76782	2.55858	2.55858	0.168574	1.52283	146.596	146.596	9.65858	87.2518	1.32936	1.32936	0.145727	0.657796	76.1668	76.1668	8.34956	37.6889	2.14743	0.326558	0.795639	1.23699	1.75237	2.73538	1.84414	1.92667	92.3557	4696843	85.4818	5837725	68292	5.05962	0.744685	73.6719	5064389	5.09299	2.90635	0.739805	13.108	27.4656	6.81493	6
187	916.87	24.2	8	217115	16.0856	2.3154	2.3154	-0.594428	1.24098	132.663	132.663	-34.0582	71.1031	1.03129	1.03129	0.42708	0.84485	59.0885	59.0885	24.4699	48.4063	4.89205	0.858199	5.37197	2.87513	2.71035	7.50982	4.99073	4.66821	115.163	25003696	84.642	29915944	353441	26.1857	0.614289	-1000	-1000	-1000	-1000	-1000	11.312	29.9593	7.39303	8
188	916.87	24.2	6	47410	3.51251	2.80655	2.80655	-0.0870286	1.91979	160.803	160.803	-4.98637	109.996	0.935872	0.935872	0.279749	0.549377	53.6215	53.6215	16.0285	31.477	2.31231	0.40645	1.05349	1.35938	2.06582	2.76256	1.84358	1.79249	92.143	4368500	85.6994	5237779	61118	4.52811	0.775713	66.4914	5179335	5.77107	2.79359	0.608641	14.6933	24.0128	5.57995	6
189	916.87	24.2	6	67310	4.98686	2.35107	2.35107	-0.477371	0.257267	134.706	134.706	-27.3514	14.7403	0.937065	0.937065	0.138456	0.376316	53.6899	53.6899	7.93296	21.5613	0.532271	0.0513878	0.0346355	0.29183	1.83748	2.97514	1.19237	1.20131	80.3971	5411526	74.5811	6937456	93019	6.89159	0.723616	64.8028	6225839	7.11791	3.87373	0.700608	15.7022	22.0565	5.80182	6
190	916.87	24.2	6	54635	4.0478	2.80655	2.80655	-0.757928	0.731128	160.803	160.803	-43.4261	41.8906	0.937065	0.937065	0.282012	0.519138	53.6899	53.6899	16.1581	29.7444	1.93535	0.386071	0.82884	1.16071	1.67567	2.91484	1.75741	1.74031	83.1022	4540289	78.9142	5448869	69048	5.11563	0.791261	69.4959	4816553	5.13482	3.06434	0.788304	14.5934	21.8213	4.91964	6
191	916.87	24.2	7	64412	4.77216	2.17088	2.17088	0.284175	1.01941	124.382	124.382	16.282	58.4077	0.834858	0.834858	0.163395	0.568527	47.8339	47.8339	9.36185	32.5742	2.51008	0.199342	0.627249	1.35471	1.77005	3.15965	3.34544	1.87975	91.1613	5871881	85.1036	7129468	83774	6.20665	0.768878	73.0953	6575710	6.66501	3.76543	0.716001	16.0598	19.7885	4.80282	7
192	916.87	24.2	6	45389	3.36278	2.48616	2.48616	0.264392	1.60467	142.446	142.446	15.1485	91.9411	0.952	0.952	0.163395	0.582395	54.5456	54.5456	9.36185	33.3688	4.22309	0.453968	2.31243	2.33853	1.77034	2.85037	1.97813	2.00355	97.2277	4413067	89.2089	5524437	61927	4.58805	0.732944	73.5327	4319957	4.35258	2.45861	0.772594	16.769	17.0683	4.48945	6
193	916.87	24.2	6	44636	3.30699	2.55235	2.55235	0.264392	1.82858	146.239	146.239	15.1485	104.77	0.845128	0.845128	0.277402	0.627672	48.4223	48.4223	15.8939	35.9629	3.99163	0.694486	3.27606	2.34306	2.21278	2.73274	2.0926	2.11587	99.8535	4457062	92.7347	5451317	58784	4.35519	0.759322	70.0606	4735153	5.00735	2.26292	0.660427	17.2897	14.6949	4.75218	6
194	916.87	24.2	5	50759	3.76063	0.879998	0.879998	-0.688278	-0.144975	50.4202	50.4202	-39.4354	-8.30644	0.764478	0.764478	0.13519	0.450341	43.8013	43.8013	7.74582	25.8027	1.27031	0.30946	0.437132	0.789885	1.65	2.68188	1.15099	1.14694	80.2537	4073600	75.9912	5138983	67626	5.01028	0.750584	68.588	3224496	3.48306	2.11094	1.07969	18.2435	11.8665	7.04952	5
195	916.87	24.2	6	46028	3.41012	2.55235	2.55235	-0.415774	0.678401	146.239	146.239	-23.8221	38.8695	0.934531	0.934531	0.167974	0.526635	53.5447	53.5447	9.62418	30.174	2.50065	0.454899	1.31045	1.47777	1.75351	2.73581	1.69501	1.58291	85.0901	3916527	82.0452	4805470	58571	4.33941	0.78585	69.4579	4193725	4.47328	2.55104	0.762332	17.2013	12.6303	5.77208	6
196	916.87	24.2	7	37997	2.81512	2.93447	2.93447	-0.828038	0.515906	168.133	168.133	-47.4431	29.5592	0.894112	0.894112	0.0911493	0.395433	51.2288	51.2288	5.22247	22.6567	1.40949	0.287207	0.477118	0.84835	1.49268	2.55388	1.23538	1.22781	78.9334	2999232	75.0286	3877479	51680	3.82887	0.735236	64.3778	4108659	4.72838	3.1677	0.595367	17.3441	10.8362	7.17949	7
197	916.87	24.2	5	33501	2.48202	2.68939	2.68939	-0.578628	0.838303	154.091	154.091	-33.1529	48.0312	0.804354	0.804354	0.0911493	0.379375	46.0861	46.0861	5.22247	21.7366	1.58755	0.411397	0.74247	0.999475	1.55965	2.14435	1.27885	1.31954	77.583	2599109	74.759	3240353	43344	3.21127	0.77291	65.8562	2110745	2.37458	1.52251	1.04525	17.9942	9.67602	8.34805	5
198	916.87	24.2	6	42368	3.13896	2.79854	2.79854	-0.415774	0.699835	160.345	160.345	-23.8221	40.0976	0.770108	0.770108	-0.0907299	0.295708	44.124	44.124	-5.19844	16.9428	0.398373	0.0567551	0.0287006	0.227564	1.61746	2.66554	1.03125	1.03444	70.0013	2965814	67.7594	3907005	57660	4.27191	0.73479	58.79	3636303	4.58252	2.83317	0.684986	16.1366	13.7827	5.69273	6
199	916.87	24.2	5	49218	3.64646	2.88439	2.88439	0.132169	1.61274	165.264	165.264	7.57272	92.4033	0.952	0.952	-0.0863767	0.413281	54.5456	54.5456	-4.94902	23.6793	0.0166619	-0.0443597	-0.00079593	-0.0138489	1.68008	2.68698	1.21944	1.09087	69.2884	3410238	66.6494	4571483	68590	5.0817	0.717568	-1000	-1000	-1000	-1000	-1000	16.0352	15.7741	5.2379	5
200	916.87	24.2	7	33253	2.46365	2.79951	2.79951	-0.606599	0.970321	160.4	160.4	-34.7555	55.5953	0.430219	0.430219	-0.224935	0.145116	24.6497	24.6497	-12.8878	8.31454	0.303055	-0.0859184	-0.0222317	0.108568	1.19198	2.61901	0.608489	0.682103	75.2882	2503560	69.5483	3777931	54321	4.02453	0.612157	61.9267	3699545	4.42607	3.71321	0.556622	15.7355	12.1382	6.742	7
201	916.87	24.2	4	10983	0.813709	2.88439	2.88439	-0.223437	0.574067	165.264	165.264	-12.802	32.8916	0.145834	0.145834	-0.108552	0.0229091	8.35564	8.35564	-6.21959	1.31259	-0.069635	-0.155033	0.0118032	-0.112334	0.850751	2.15703	0.447585	0.425047	83.619	918387	74.3023	1297690	17465	1.29395	0.628858	-1000	-1000	-1000	-1000	-1000	14.8155	14.6418	6.16405	4
202	916.87	24.2	5	11210	0.830527	2.78014	2.78014	-0.294734	0.441268	159.291	159.291	-16.887	25.2828	0.212447	0.212447	-0.140722	0.0536816	12.1723	12.1723	-8.0628	3.07573	0.182128	-0.162204	-0.0319292	0.00996184	0.790357	1.91102	0.401272	0.402005	81.9201	918324	72.2197	1272438	17619	1.30536	0.636245	66.5143	1172677	1.30621	1.65268	0.635831	14.2226	13.5635	6.6656	5
203	916.87	24.2	5	5146	0.381257	2.77089	2.77089	-0.195485	1.47057	158.761	158.761	-11.2005	84.2576	-0.216876	0.194934	-0.216876	-0.0198133	-12.4261	11.1689	-12.4261	-1.13522	0.0828849	-0.35407	-0.0324952	-0.135593	0.683911	1.77717	0.407829	0.450464	87.6527	451061	77.3047	735322	9512	0.704725	0.541001	-1000	-1000	-1000	-1000	-1000	13.0167	13.6981	7.05929	5
204	916.87	24.2	5	8567	0.634712	2.51809	2.51809	-0.670675	1.45901	144.276	144.276	-38.4269	83.5951	0.266906	0.266906	-0.110152	0.044401	15.2926	15.2926	-6.31124	2.54399	0.820663	0.352824	0.319546	0.586743	0.757063	2.08777	0.545107	0.391896	84.2254	721559	75.1845	1212876	16132	1.19519	0.531056	65.5966	926889	1.04687	1.38281	0.606293	12.121	13.0499	7.30105	5
205	916.87	24.2	6	13160	0.974998	2.78891	2.78891	-0.0127469	1.99167	159.793	159.793	-0.730346	114.114	0.236407	0.236407	-0.224935	0.0408912	13.5451	13.5451	-12.8878	2.3429	0.61933	-0.080026	-0.0453648	0.269652	0.973382	2.34561	0.642585	0.679729	82.2632	1082584	77.6809	1539557	19819	1.46835	0.664009	66.2391	1781427	1.99251	2.047	0.48933	13.4922	12.6206	7.13781	6
206	916.87	24.2	5	53782	3.9846	2.89847	2.89847	0.132169	1.62493	166.07	166.07	7.57272	93.1019	0.834858	0.834858	-0.0412923	0.376819	47.8339	47.8339	-2.36587	21.5901	0.0438457	-0.0397067	-0.00174881	0.00206951	1.84151	2.69402	1.14697	1.03063	73.0556	3929078	68.5093	5401068	78837	5.84088	0.682192	-1000	-1000	-1000	-1000	-1000	15.4551	18.0872	5.03465	5
207	916.87	24.2	4	16995	1.25913	2.97001	2.97001	-0.0839984	1.42896	170.169	170.169	-4.81276	81.8733	0.12471	0.12471	-0.0404078	0.0731967	7.14534	7.14534	-2.3152	4.19386	0.0109713	0.00116613	1.52606e-05	0.00606869	0.930501	2.35136	0.460487	0.462925	81.6046	1386871	71.9506	1977779	27488	2.03653	0.61827	-1000	-1000	-1000	-1000	-1000	13.6719	18.2293	5.76841	4
208	916.87	24.2	4	16297	1.20741	2.01852	2.01852	-0.378136	0.347458	115.653	115.653	-21.6656	19.9079	0.913234	0.913234	0.114807	0.464366	52.3245	52.3245	6.57796	26.6062	0.553022	0.122176	0.0744249	0.337599	1.17448	2.04958	0.612412	0.666823	108.537	1768830	94.3398	2537740	26900	1.99297	0.605836	-1000	-1000	-1000	-1000	-1000	19.4003	8.61718	13.8271	4
209	916.87	24.2	6	27431	2.03231	2.05354	2.05354	-0.378136	0.456875	117.659	117.659	-21.6656	26.177	0.735184	0.735184	0.311234	0.515674	42.123	42.123	17.8324	29.546	2.68782	0.533302	1.66287	1.61056	1.73075	2.0732	1.51623	1.41579	92.7557	2544382	88.3864	3169624	35861	2.65687	0.764926	71.506	2961894	3.06885	1.77313	0.662239	19.0428	9.01511	15.1639	6
210	916.87	24.2	4	20210	1.49732	1.0693	1.0693	-0.291152	0.547377	61.2661	61.2661	-16.6818	31.3624	0.855121	0.855121	0.384734	0.694928	48.9948	48.9948	22.0437	39.8165	1.43678	0.139369	0.219072	0.788073	1.29061	2.14988	0.811221	0.828497	103.152	2084698	90.1647	2883828	31984	2.36963	0.631878	-1000	-1000	-1000	-1000	-1000	7.36358	8.53303	17.5224	4
211	916.87	24.2	3	11838	0.877054	0.885697	0.885697	0.470826	0.733268	50.7467	50.7467	26.9764	42.0131	1.06484	1.06484	0.70002	0.855783	61.0109	61.0109	40.1082	49.0327	1.71907	-0.0467671	0.00158377	0.836151	0.861856	2.20533	1.07948	0.872609	91.9207	1088157	81.1932	1663730	20491	1.51814	0.577717	65.4673	107589	0.121756	0.141272	7.20336	8.8061	7.03079	17.0011	3
212	916.87	24.2	5	16862	1.24927	1.33975	1.33975	-0.267826	0.644049	76.7623	76.7623	-15.3453	36.9013	0.894205	0.894205	0.0387601	0.595025	51.2342	51.2342	2.22079	34.0924	0.861489	0.328939	0.323532	0.595214	1.2448	2.03881	1.33679	0.910481	98.1926	1655723	88.7412	2131918	24024	1.77989	0.701881	-1000	-1000	-1000	-1000	-1000	10.3702	6.57927	16.1484	5
213	916.87	24.2	5	19117	1.41634	1.76911	1.76911	0.498629	0.951679	101.362	101.362	28.5693	54.5272	0.651991	0.651991	-0.373987	0.275058	37.3563	37.3563	-21.4279	15.7596	2.85985	0.494712	1.59491	1.67728	1.67199	1.78091	1.42372	1.42438	78.2495	1495896	74.9721	1908940	25462	1.88643	0.750805	61.8301	1554141	1.86225	1.11379	0.760553	11.2168	6.61668	15.0009	5
214	916.87	24.2	5	22654	1.67839	1.12885	1.12885	-0.267826	0.296478	64.6784	64.6784	-15.3453	16.9869	0.651991	0.651991	-0.397309	0.360488	37.3563	37.3563	-22.7642	20.6545	0.0572537	-0.442157	-0.0271388	-0.192452	1.45016	2.22677	0.960146	0.925242	85.4744	1936338	76.086	2887237	37947	2.81142	0.596991	-1000	-1000	-1000	-1000	-1000	11.8583	7.45323	15.111	5
215	916.87	24.2	6	17179	1.27276	2.82023	2.82023	-0.164581	0.791018	161.587	161.587	-9.42978	45.322	-0.397309	0.340534	-0.397309	-0.0175366	-22.7642	19.5112	-22.7642	-1.00477	0.121329	-0.570728	-0.0696076	-0.224699	1.13662	1.9936	0.820713	0.794006	83.0427	1426591	75.0981	1943763	25883	1.91762	0.663718	67.6461	1902887	2.0841	1.83359	0.6107	13.1318	8.33604	15.095	6
216	916.87	24.2	3	12099	0.896391	0.965314	0.965314	0.121127	0.420015	55.3084	55.3084	6.94009	24.0651	0.453708	0.453708	-0.101888	0.161611	25.9955	25.9955	-5.83778	9.25962	2.71301	-0.0174652	-0.00316625	1.34777	0.99634	2.24261	0.647963	0.657169	77.4135	936626	68.5708	1471530	21460	1.58993	0.563793	63.3183	21522	0.0251827	0.0252752	35.5956	12.4257	9.0905	15.7438	3
217	916.87	24.2	6	36265	2.6868	2.00056	2.00056	-0.458909	0.934223	114.624	114.624	-26.2936	53.527	0.682928	0.682928	-0.515761	0.273813	39.1289	39.1289	-29.551	15.6883	0.929946	-0.139713	-0.120043	0.395117	1.4927	2.37614	1.22757	1.2348	77.234	2800891	73.1717	3548098	48490	3.59253	0.747886	67.3198	3748077	4.1249	2.76337	0.651361	9.70975	6.43819	10.7803	6
218	916.87	24.2	6	37295	2.76311	2.31941	2.31941	-0.834932	1.1861	132.892	132.892	-47.8381	67.9588	0.690176	0.690176	-0.405688	0.192071	39.5442	39.5442	-23.2442	11.0049	0.557797	-0.222199	-0.116305	0.167799	1.53975	2.45708	5.49325	0.977939	74.7068	2786192	70.0641	3902989	55706	4.12715	0.669497	62.3724	4339438	5.15453	3.34765	0.536055	7.15526	7.98094	10.515	6
219	916.87	24.2	6	25606	1.8971	2.63241	2.63241	0.680576	1.50448	150.826	150.826	38.9942	86.2001	-0.350441	0.307972	-0.350441	0.0476063	-20.0788	17.6455	-20.0788	2.72764	0.324354	-0.334634	-0.104286	-0.00514001	1.20512	2.29797	1.86158	0.829112	73.637	1885550	69.0254	2706691	39213	2.90521	0.652998	61.3375	3124971	3.77457	3.13212	0.5026	7.11522	9.36181	11.9427	6
220	916.87	24.2	5	38883	2.88076	2.71702	2.71702	1.04191	1.7567	155.674	155.674	59.697	100.652	0.313064	0.313064	-0.203225	0.175541	17.9373	17.9373	-11.6439	10.0578	-0.024147	-0.43483	0.0153878	-0.229488	1.59125	2.67033	0.968543	0.86381	72.8409	2832273	66.087	4407406	66691	4.941	0.583032	58.6296	2899210	3.66362	2.30235	0.786315	6.50552	9.78825	10.2045	5
221	916.87	24.2	6	29007	2.14907	2.63241	2.63241	-0.860057	1.24268	150.826	150.826	-49.2777	71.2006	0.20373	0.20373	-0.203225	0.0865407	11.6728	11.6728	-11.6439	4.95842	0.220427	-0.00436639	-0.000259914	0.108031	0.955201	2.51286	1.07556	0.759046	72.6612	2107683	69.3275	2983299	43032	3.18816	0.67408	63.6798	2996856	3.48668	3.6502	0.616366	6.08679	11.3933	11.3279	6
222	916.87	24.2	7	189513	14.0406	1.9265	1.9265	-0.291152	1.10373	110.38	110.38	-16.6818	63.2392	1.06484	1.06484	0.632937	0.803794	61.0109	61.0109	36.2646	46.054	4.54815	1.0813	6.08824	2.81473	2.78318	6.7707	3.31407	4.01303	124.404	23576264	88.5824	29012140	327516	24.265	0.578637	-1000	-1000	-1000	-1000	-1000	7.61141	5.78997	16.8635	7
223	916.87	24.2	6	65297	4.83772	2.71702	2.71702	-0.110627	1.10883	155.674	155.674	-6.33846	63.5311	0.825551	0.825551	-0.0287557	0.33424	47.3006	47.3006	-1.64758	19.1505	0.717745	-0.0098322	0.0132422	0.353956	1.76082	3.17044	1.48595	1.53393	73.8223	4820372	71.1744	6031674	84745	6.27859	0.770512	63.4159	4846272	5.66184	3.21546	0.854443	5.90826	11.5358	9.25926	6
224	916.87	24.2	6	33077	2.45061	2.31941	2.31941	-0.474441	1.03023	132.892	132.892	-27.1835	59.0277	0.772863	0.772863	0.0814924	0.514625	44.2818	44.2818	4.66917	29.4858	2.56583	0.282015	0.836634	1.42392	1.42708	2.62616	2.0103	1.32995	89.7735	2969439	85.4245	3624051	42424	3.14311	0.779677	72.4005	3902849	3.99382	2.79859	0.613601	6.17896	8.7977	9.18106	6
225	916.87	24.2	5	42450	3.14504	1.0637	1.0637	-0.474441	0.391127	60.9453	60.9453	-27.1835	22.4099	0.907035	0.907035	0.205374	0.541214	51.9693	51.9693	11.7671	31.0093	1.5802	0.04389	0.122443	0.812046	1.70678	2.85537	1.63931	1.42359	93.6942	3977318	87.2478	4916761	56354	4.17516	0.753274	-1000	-1000	-1000	-1000	-1000	6.4213	10.4347	8.11172	5
226	916.87	24.2	4	23372	1.73158	1.2328	1.2328	0.67843	1.00214	70.6341	70.6341	38.8712	57.4185	0.890354	0.890354	0.273602	0.644371	51.0136	51.0136	15.6763	36.9198	1.15118	0.130045	0.16244	0.640614	1.36444	2.33436	0.774995	0.869622	101.453	2371149	89.161	3394626	38073	2.82075	0.613873	-1000	-1000	-1000	-1000	-1000	6.77232	8.21346	8.4359	4
227	916.87	24.2	3	13304	0.985667	0.958277	0.958277	-0.362833	0.315036	54.9052	54.9052	-20.7888	18.0502	0.942193	0.942193	0.64667	0.795242	53.9837	53.9837	37.0515	45.564	1.50429	-0.0548589	0.000997931	0.724713	0.929837	2.09751	1.2235	0.909303	93.7391	1247105	84.3345	1760735	20878	1.54681	0.637226	71.2511	119569	0.12433	0.133711	7.92785	8.07884	6.79741	8.68477	3
228	916.87	24.2	5	25349	1.87806	0.967476	0.967476	-0.493646	0.485352	55.4323	55.4323	-28.2838	27.8086	0.592469	0.592469	-0.355942	0.328739	33.946	33.946	-20.394	18.8354	-0.0836694	-0.4629	0.0527985	-0.273285	1.56004	2.30983	1.46063	1.16439	83.7486	2122944	74.7606	2961416	39612	2.93477	0.639932	-1000	-1000	-1000	-1000	-1000	11.6731	7.27957	10.0984	5
229	916.87	24.2	5	18358	1.36011	1.37753	1.37753	-0.493646	0.550324	78.9268	78.9268	-28.2838	31.5313	0.870199	0.870199	-0.00819239	0.558185	49.8587	49.8587	-0.469389	31.9816	0.762372	0.335669	0.29456	0.549021	1.16022	2.18513	1.527	0.877465	105.978	1945540	93.888	2509438	26728	1.98022	0.686845	-1000	-1000	-1000	-1000	-1000	9.80904	6.30269	9.37941	5
230	916.87	24.2	6	18126	1.34292	2.51809	2.51809	0.337796	1.77977	144.276	144.276	19.3543	101.973	0.284406	0.284406	-0.037374	0.194005	16.2952	16.2952	-2.14137	11.1157	0.624916	0.0419058	0.0505038	0.333411	0.767217	2.95211	0.585667	0.474867	83.8406	1519695	75.5923	2263309	29941	2.21827	0.605391	-1000	-1000	-1000	-1000	-1000	11.5294	11.7546	7.7572	6
231	916.87	24.2	6	14295	1.05909	2.79951	2.79951	-0.142107	0.859133	160.4	160.4	-8.14213	49.2247	0.217038	0.217038	-0.145728	-0.00165141	12.4353	12.4353	-8.34958	-0.094619	-0.245087	-0.498647	0.136266	-0.371867	0.833847	2.64712	0.566359	0.564217	84.8921	1213533	81.4697	2101755	25798	1.91132	0.554113	74.4358	2122555	2.11264	2.5336	0.501311	13.8977	11.6469	7.67972	6
232	916.87	24.2	6	18817	1.39411	2.85762	2.85762	0.0148104	0.995347	163.729	163.729	0.848576	57.0292	0.26342	0.26342	-0.135665	0.0238003	15.0928	15.0928	-7.77302	1.36366	0.29034	-0.0655664	-0.0176017	0.112387	1.101	2.28674	0.555537	0.588281	80.8354	1521079	75.3155	2289215	30395	2.2519	0.619082	64.1735	2382385	2.75045	2.49814	0.506867	15.6595	10.8859	7.65043	6
233	916.87	24.2	7	35133	2.60293	2.01107	2.01107	-0.525464	0.820011	115.226	115.226	-30.1069	46.9832	0.629581	0.629581	-0.101203	0.278261	36.0723	36.0723	-5.7985	15.9432	1.18053	0.126096	0.194772	0.653313	1.29951	2.31347	1.09778	1.09867	73.2492	2573465	70.6276	3321052	47022	3.48377	0.747161	66.2616	3256176	3.64078	2.80165	0.714939	13.2287	6.34665	12.5858	7
234	916.87	24.2	6	21074	1.56133	1.64802	1.64802	-0.525464	0.285476	94.4246	94.4246	-30.1069	16.3566	0.544463	0.544463	-0.284393	0.210062	31.1954	31.1954	-16.2945	12.0357	0.994814	0.0335635	0.0561628	0.514189	1.1335	1.91182	1.00674	0.993237	75.3946	1588866	72.3848	2053702	28372	2.10202	0.742775	67.7449	1799939	1.96847	1.73663	0.793169	14.3471	6.61587	13.4855	6
235	916.87	24.2	5	21324	1.57985	3.06593	3.06593	-0.12659	1.04496	175.665	175.665	-7.25309	59.8719	0.122809	0.122809	-0.0957609	-0.0291375	7.03645	7.03645	-5.48669	-1.66945	-0.185703	-0.341615	0.069497	-0.263659	0.773964	2.49428	0.510718	0.509052	78.7984	1680298	72.1481	2379734	32984	2.44372	0.646495	69.6005	1677398	1.78555	2.30702	0.8848	8.1788	15.0837	7.99173	5
236	916.87	24.2	6	16855	1.24875	2.9777	2.9777	-0.297908	0.345655	170.61	170.61	-17.0689	19.8046	-0.154557	0.0607695	-0.154557	-0.0883518	-8.85546	3.48183	-8.85546	-5.06219	0.00336484	-0.132169	-0.00032954	-0.0644023	0.568638	2.54409	0.388255	0.37001	81.7515	1377922	74.7068	1809846	24226	1.79486	0.69574	71.0969	1723632	1.79615	3.15868	0.69524	9.7024	16.1444	7.5411	6
237	916.87	24.2	7	12136	0.899132	2.83391	2.83391	-0.670675	0.750669	162.371	162.371	-38.4269	43.0102	-0.353215	0.0489159	-0.353215	-0.15331	-20.2377	2.80268	-20.2377	-8.78402	-0.171805	-0.487545	0.0979244	-0.329675	0.936362	2.10122	0.559855	0.595394	85.023	1031839	74.9813	1429594	19066	1.41256	0.636526	-1000	-1000	-1000	-1000	-1000	11.1543	14.7771	7.63712	7
238	916.87	24.2	5	12427	0.920692	2.83391	2.83391	0.218579	1.70344	162.371	162.371	12.5237	97.5997	0.284406	0.284406	-0.0611208	0.0314691	16.2952	16.2952	-3.50196	1.80305	0.366941	0.0763886	0.0348169	0.221665	0.906736	1.86892	0.413772	0.429101	77.4271	962187	72.586	1397280	19250	1.42619	0.645558	68.1431	1243075	1.35152	1.49054	0.681225	10.9092	13.5188	7.59817	5
239	916.87	24.2	7	43998	3.25972	-0.828038	1.17549e-38	-0.828038	-0.443399	-47.4431	6.73509e-37	-47.4431	-25.4049	0.894112	0.894112	0.13519	0.43934	51.2288	51.2288	7.74582	25.1723	1.32767	0.316345	0.493312	0.822005	1.62976	2.58417	1.33262	1.35063	89.7033	3946767	84.2591	4833691	57367	4.25021	0.766957	68.9406	5272416	5.66608	3.47663	0.575305	18.9834	10.533	8.49754	7
240	916.87	24.2	6	14779	1.09495	2.16369	2.16369	0.168751	0.948367	123.97	123.97	9.66874	54.3374	0.506906	0.506906	-0.0609645	0.221206	29.0436	29.0436	-3.49301	12.6742	0.869877	0.0276931	0.0379748	0.448785	1.03678	1.74817	0.923642	0.876012	78.9364	1166601	74.8469	1442824	19277	1.42819	0.766665	69.2285	1343498	1.4378	1.3868	0.761541	7.37258	26.3983	10.4573	6
241	916.87	24.2	5	14392	1.06627	-0.223092	0.197174	-0.223092	-0.0650305	-12.7823	11.2973	-12.7823	-3.72597	0.19373	0.19373	0.105435	0.147763	11.0999	11.0999	6.04098	8.46619	0.341329	0.0980617	0.0382497	0.219696	0.947863	1.81164	0.741198	0.759622	82.6962	1190164	77.245	1490829	19300	1.4299	0.745699	-1000	-1000	-1000	-1000	-1000	8.41226	27.4914	10.1951	5
242	916.87	24.2	5	16978	1.25787	2.28969	2.28969	-0.223092	1.05105	131.19	131.19	-12.7823	60.2205	1.91474	1.91474	-0.351375	0.487547	109.706	109.706	-20.1323	27.9344	0.531624	0.186994	0.116333	0.359309	1.31587	1.99589	0.846527	0.779388	77.7188	1319509	75.659	2051191	27111	2.0086	0.62624	-1000	-1000	-1000	-1000	-1000	9.36898	28.4748	10.2977	5
243	916.87	24.2	4	7535	0.558253	2.25867	2.25867	-0.17733	0.846125	129.412	129.412	-10.1602	48.4794	0.700601	0.700601	-0.0609645	0.299494	40.1415	40.1415	-3.49301	17.1598	0.00421362	-0.0162362	-0.000126096	-0.00601131	1.1191	1.64184	0.479786	0.473059	81.1768	611667	75.8126	1307161	17242	1.27743	0.437014	-1000	-1000	-1000	-1000	-1000	7.6639	27.3425	11.1961	4
244	916.87	24.2	5	13859	1.02679	2.79802	2.79802	-0.199785	0.797878	160.315	160.315	-11.4468	45.715	-0.189074	0.183912	-0.189074	0.0447514	-10.8332	10.5374	-10.8332	2.56406	0.0703327	-0.126192	-0.00863822	-0.0279297	1.09181	2.00403	0.725213	0.749678	78.7654	1091610	74.3387	1489152	20032	1.48413	0.691843	70.1852	1051632	1.11011	1.01677	0.92494	12.7723	28.008	9.84344	5
245	916.87	24.2	5	29189	2.16255	2.79802	2.79802	0.475073	1.89071	160.315	160.315	27.2197	108.33	1.03129	1.03129	-0.189074	0.228585	59.0885	59.0885	-10.8332	13.0969	-0.090569	-0.617713	0.0778553	-0.354141	1.86461	2.22699	4.05109	1.77796	72.8275	2125762	70.3571	2762502	39264	2.90899	0.743404	63.1225	2258402	2.65073	1.4216	0.815834	11.6863	28.8175	9.39138	5
246	916.87	24.2	5	4255	0.315244	0.22441	0.22441	-0.0776931	0.0815734	12.8578	12.8578	-4.45149	4.67381	0.174316	0.174316	-0.0560715	0.0948809	9.98757	9.98757	-3.21266	5.43628	0.492964	0.0942451	0.0550607	0.293605	0.807513	1.56739	0.50262	0.561151	86.4672	367918	83.7686	594087	7092	0.525432	0.599972	-1000	-1000	-1000	-1000	-1000	13.1042	27.8505	10.8451	5
247	916.87	24.2	4	2731	0.202334	0.190797	0.190797	-0.0851647	0.0693595	10.9319	10.9319	-4.87958	3.97401	0.106347	0.106347	-0.0579554	0.048168	6.09326	6.09326	-3.3206	2.75982	-0.286124	-0.45545	0.144382	-0.370787	0.666559	1.07452	0.603638	0.603407	83.3072	227512	80.8755	300695	3718	0.275459	0.734535	84.3219	193559	0.170067	0.255142	1.18973	13.6357	27.4033	10.8276	4
248	916.87	24.2	5	1762	0.130543	0.164574	0.164574	-0.0892362	0.00681183	9.42942	9.42942	-5.11286	0.390289	0.114781	0.114781	-0.0579554	0.0490099	6.57644	6.57644	-3.3206	2.80806	0.206549	-0.00935452	-0.00232787	0.0985974	0.643913	1.0739	0.489252	0.488663	86.4325	152294	82.849	233220	2815	0.208558	0.625933	-1000	-1000	-1000	-1000	-1000	13.7084	27.4002	11.3549	5
249	916.87	24.2	5	2459	0.182182	2.98753	2.98753	-0.133462	0.592746	171.173	171.173	-7.64678	33.9618	0.092968	0.092968	0.0170061	0.0597157	5.32668	5.32668	0.97438	3.42146	1.56711	0.549324	0.977256	1.05822	0.611197	1.25212	0.506525	0.512286	91.2985	224503	87.3059	318230	3645	0.270051	0.674623	82.3511	203414	0.183004	0.299418	0.995513	13.8721	27.3319	11.7947	5
250	916.87	24.2	4	1730	0.128172	2.93582	2.93582	-0.134195	0.7033	168.21	168.21	-7.68878	40.2961	0.0946706	0.0946706	-0.0936525	0.0322388	5.42423	5.42423	-5.36589	1.84715	0.629346	0.43024	0.29776	0.529793	0.650081	0.951684	0.458114	0.458259	84.1191	145526	80.7093	196043	2429	0.17996	0.712227	83.0079	106564	0.0951128	0.146309	1.34758	13.8548	27.3531	12.2955	4
251	916.87	24.2	6	4031	0.298649	2.98851	2.98851	-0.158395	0.436441	171.229	171.229	-9.07539	25.0062	0.14326	0.14326	-0.0936525	0.0343903	8.2082	8.2082	-5.36589	1.97042	0.0325159	-0.725204	0.00900918	-0.346344	0.810014	1.24564	0.584603	0.611579	85.833	345993	83.7834	476476	5687	0.421338	0.70881	78.6789	394819	0.371782	0.458981	0.803291	13.8392	27.3795	12.9277	6
252	916.87	24.2	5	4065	0.301168	-0.139744	0.117473	-0.139744	-0.0454497	-8.00673	6.73068	-8.00673	-2.60408	0.144183	0.144183	-0.0874582	0.0443107	8.26106	8.26106	-5.01098	2.53881	0.509866	0.221681	0.132692	0.365773	0.841292	1.58523	0.554412	0.554002	86.1582	350233	81.7592	587685	7188	0.532545	0.565526	79.8421	493672	0.458094	0.544512	0.657437	13.1509	27.9207	13.1198	5
253	916.87	24.2	4	2355	0.174477	0.219993	0.219993	-0.158395	0.0243424	12.6047	12.6047	-9.07539	1.39472	0.192785	0.192785	-0.0874582	0.053152	11.0458	11.0458	-5.01098	3.04539	0.161462	0.0447341	0.0078986	0.103098	0.751875	1.25251	0.405295	0.40577	83.8735	197522	78.6429	361128	4592	0.340212	0.512848	0	0	0.015979	0.0212522	10.9191	13.2288	27.8147	12.6662	4
254	916.87	24.2	5	1223	0.0906096	-0.134195	1.17549e-38	-0.134195	-0.109839	-7.68878	6.73509e-37	-7.68878	-6.29328	0.0954168	0.0954168	-0.0584799	0.0495308	5.46698	5.46698	-3.35065	2.8379	0.312292	0.11277	0.0403545	0.212531	0.611804	0.885824	0.412007	0.426848	80.9591	99013	78.1432	151207	1935	0.14336	0.632041	-1000	-1000	-1000	-1000	-1000	13.484	27.6382	12.3153	5
255	916.87	24.2	6	49831	3.69188	2.96559	2.96559	-1.02743	1.35851	169.916	169.916	-58.8672	77.8368	0.969489	0.969489	-0.0953799	0.338766	55.5476	55.5476	-5.46486	19.4099	0.322811	-0.329299	-0.104069	-0.00324422	2.11593	2.55301	3.62904	1.34824	75.0764	3741132	70.9361	4938290	69616	5.15771	0.715798	65.1261	4935310	5.61445	2.65342	0.657567	13.1438	28.3018	15.3443	6
256	916.87	24.2	5	15335	1.13614	2.60202	2.60202	-0.136676	0.686068	149.085	149.085	-7.83098	39.3088	0.181538	0.181538	-0.176636	0.0447835	10.4013	10.4013	-10.1205	2.5659	-0.0619148	-0.168638	0.0114819	-0.115276	1.24172	2.27218	0.812426	0.810469	75.7916	1162264	70.8362	1681155	23733	1.75833	0.646147	68.2091	1081657	1.17489	0.946178	0.967022	12.8681	28.2147	14.0056	5
257	916.87	24.2	4	14413	1.06783	2.38656	2.38656	-0.15901	0.811115	136.74	136.74	-9.11061	46.4735	0.226803	0.226803	-0.103318	0.0329382	12.9948	12.9948	-5.9197	1.88722	0.172572	0.0151367	0.00285843	0.0938544	0.997211	2.83441	0.505166	0.519381	87.3498	1258973	77.9966	1953346	25044	1.85546	0.575507	-1000	-1000	-1000	-1000	-1000	12.822	11.045	16.7702	4
258	916.87	24.2	5	12593	0.93299	3.12278	3.12278	-0.145484	1.17497	178.922	178.922	-8.33564	67.3206	0.135434	0.135434	-0.0674557	0.0279012	7.7598	7.7598	-3.86493	1.59862	0.256775	0.120064	0.0335654	0.188419	0.771658	1.68061	0.671855	0.65884	78.3473	986628	75.173	1203820	16014	1.18645	0.786374	71.6232	940183	0.972538	1.26032	0.959335	15.1204	8.047	14.7661	5
259	916.87	24.2	6	13978	1.0356	0.496039	0.496039	-0.333573	0.033103	28.4209	28.4209	-19.1123	1.89666	0.313026	0.313026	-0.104644	0.122559	17.935	17.935	-5.99564	7.02213	0.534516	-0.0296213	-0.00759961	0.252447	0.970888	1.68494	0.742683	0.755088	76.8648	1074416	73.6968	1390512	18868	1.39789	0.740831	69.124	1366261	1.46438	1.50829	0.707197	15.4389	7.0701	14.0335	6
260	916.87	24.2	6	12117	0.897724	3.11336	3.11336	-0.0954737	1.04008	178.383	178.383	-5.47024	59.592	0.157716	0.157716	-0.0674557	0.0281641	9.03649	9.03649	-3.86493	1.61369	-0.0162254	-0.220109	0.00490424	-0.118167	0.695827	1.72993	0.602595	0.591482	81.4548	986988	77.4466	1201120	15509	1.14903	0.781288	73.8251	1206980	1.21128	1.74078	0.741138	16.5023	7.86367	14.5607	6
261	916.87	24.2	6	19206	1.42293	2.93447	2.93447	-0.240647	0.931478	168.133	168.133	-13.7881	53.3697	0.29033	0.29033	-0.149739	0.0341076	16.6347	16.6347	-8.57941	1.95422	-0.0197597	-0.205291	0.0046667	-0.112525	1.06866	2.07346	0.669734	0.690537	79.2999	1523034	73.6982	2167906	29416	2.17937	0.65291	65.8492	2338339	2.6309	2.46188	0.540854	16.4936	9.85447	8.42649	6
262	916.87	24.2	6	11099	0.822303	3.08644	3.08644	-0.35305	0.804628	176.84	176.84	-20.2283	46.1018	-0.149739	0.0513402	-0.149739	-0.0187311	-8.57941	2.94158	-8.57941	-1.07321	-0.116503	-0.334885	0.0440503	-0.225694	0.668979	1.86351	0.576501	0.571497	87.1541	967323	79.9743	1218329	15234	1.12866	0.728568	73.2424	1387774	1.4038	2.09842	0.585771	15.5568	8.9043	9.32992	6
263	916.87	24.2	6	11466	0.849493	2.87105	2.87105	-0.343949	0.472146	164.499	164.499	-19.7068	27.052	-0.134603	0.0880804	-0.134603	-0.0520645	-7.7122	5.04663	-7.7122	-2.98308	-0.0765617	-0.359136	0.0331622	-0.217849	0.675736	2.15232	0.569643	0.571359	85.2364	977320	78.2443	1238920	15834	1.17311	0.724138	70.6395	1410637	1.4795	2.18947	0.574175	14.6753	9.79602	8.7275	6
264	916.87	24.2	4	19740	1.4625	2.58429	2.58429	0.186847	0.900501	148.069	148.069	10.7055	51.5949	0.355948	0.355948	-0.0849092	0.138382	20.3943	20.3943	-4.86494	7.92869	-0.0116739	-0.0764936	0.00103148	-0.0440838	0.996152	2.38065	0.721494	0.737012	81.8393	1615507	75.9472	2121584	27935	2.06965	0.70664	-1000	-1000	-1000	-1000	-1000	12.6567	8.2898	9.67086	4
265	916.87	24.2	5	24492	1.81456	2.00168	2.00168	0.50332	1.06113	114.688	114.688	28.8381	60.7983	0.58427	0.58427	-0.253819	0.257505	33.4762	33.4762	-14.5428	14.7539	2.27041	0.295436	0.784712	1.28292	1.81659	2.14334	1.39528	1.36291	75.9977	1861336	73.6373	2345644	31854	2.36	0.768883	60.6879	1802002	2.19989	1.211	0.824842	10.9629	6.50418	10.4203	5
266	916.87	24.2	6	21153	1.56718	1.939	1.939	0.174154	1.05224	111.096	111.096	9.97829	60.2891	0.526599	0.526599	-0.208012	0.219161	30.1719	30.1719	-11.9182	12.557	1.03199	0.0291198	0.0556619	0.530553	1.18545	1.79251	1.13386	1.03708	75.3595	1594079	72.1241	2061813	28587	2.11795	0.739952	67.5202	1881814	2.06486	1.74183	0.758978	14.2492	6.53717	11.4315	6
267	916.87	24.2	7	16408	1.21564	1.08885	1.08885	-0.0833115	0.564903	62.3862	62.3862	-4.7734	32.3665	0.665804	0.665804	-0.208012	0.25068	38.1477	38.1477	-11.9182	14.3629	0.958903	-0.266437	-0.20389	0.346233	1.18578	1.87118	0.891853	0.906658	80.0603	1313630	77.8871	1748175	22445	1.66291	0.731031	69.982	1969303	2.08485	1.75821	0.583082	15.7007	6.35795	11.3986	7
268	916.87	24.2	5	15946	1.18141	2.54233	2.54233	-0.0440762	0.91692	145.665	145.665	-2.52538	52.5356	0.327822	0.327822	-0.0810578	0.145857	18.7828	18.7828	-4.64427	8.35697	0.83372	0.478704	0.447877	0.656212	1.04527	2.17565	0.760555	0.724556	79.0746	1260924	75.7193	1681649	22209	1.64542	0.717997	67.1308	1112019	1.22727	1.17412	0.962634	15.2116	7.01388	10.6705	5
269	916.87	24.2	5	11551	0.855791	3.08644	3.08644	-0.0440762	1.82377	176.84	176.84	-2.52538	104.494	0.139274	0.139274	-0.0551222	0.0520169	7.97984	7.97984	-3.15827	2.98035	0.320236	0.141888	0.0494878	0.231062	0.724518	1.80162	0.600868	0.601978	80.1837	926202	77.1298	1164043	15092	1.11814	0.765372	73.7676	929500	0.933538	1.28849	0.916718	14.9059	7.94845	9.93759	5
270	916.87	24.2	7	13325	0.987223	2.31842	2.31842	0.736896	1.21795	132.836	132.836	42.221	69.7836	0.293081	0.293081	-0.0921834	0.0664888	16.7923	16.7923	-5.28172	3.80953	0.181495	-0.297602	-0.0491929	-0.0580536	0.690421	2.09972	0.887169	0.550615	83.2434	1109218	78.6066	1424037	18116	1.34218	0.735538	75.2561	1595669	1.5709	2.27528	0.628444	16.2468	7.68341	10.142	7
271	916.87	24.2	6	37368	2.76852	1.58444	1.58444	-0.468235	0.904374	90.782	90.782	-26.8279	51.8168	0.706669	0.706669	-0.498098	0.303746	40.4891	40.4891	-28.5389	17.4034	1.03792	-0.0972191	-0.084981	0.470351	1.41519	2.51675	1.23525	1.24929	78.9243	2949244	74.7926	3747782	50109	3.71248	0.745734	68.9098	3521037	3.78563	2.67499	0.731324	9.92622	6.49519	14.9855	6
272	916.87	24.2	5	38428	2.84705	1.6377	1.6377	-0.725851	0.238677	93.8334	93.8334	-41.5882	13.6752	0.706669	0.706669	-0.601715	0.167243	40.4891	40.4891	-34.4757	9.5823	0.355614	-0.29292	-0.102758	0.0313469	1.48634	2.71058	1.06754	1.07653	74.6254	2867703	69.6933	4017538	57646	4.27088	0.66662	66.2411	3028791	3.38758	2.27914	0.840438	8.83816	7.02958	14.7137	5
273	916.87	24.2	6	20541	1.52184	0.898257	0.898257	0.107357	0.450439	51.4664	51.4664	6.15109	25.8083	0.665804	0.665804	-0.203926	0.325328	38.1477	38.1477	-11.6841	18.6399	1.57244	-0.104654	-0.107824	0.733895	1.36487	1.88368	0.999426	1.02573	76.4785	1570945	73.5552	2152739	29267	2.16833	0.701849	65.2959	1804171	2.0471	1.49986	0.743412	15.0135	6.17007	12.4385	6
274	916.87	24.2	5	13531	1.00248	2.91922	2.91922	-0.239569	0.941135	167.259	167.259	-13.7263	53.9231	0.331659	0.331659	-0.0923406	0.092845	19.0027	19.0027	-5.29072	5.31963	0.557476	0.171357	0.10495	0.364417	0.931026	2.18041	0.658462	0.658964	84.2495	1139980	79.9576	1537344	19227	1.42449	0.70375	73.6641	867581	0.872574	0.937217	1.14888	17.4208	7.2918	10.2425	5
275	916.87	24.2	7	8136	0.60278	0.838796	0.838796	-0.720961	-0.0474572	48.0595	48.0595	-41.308	-2.7191	0.67061	0.67061	-0.203926	0.435957	38.4231	38.4231	-11.6841	24.9785	2.43647	0.508406	1.56673	1.47244	1.05506	1.47574	0.607715	0.571206	105.954	862039	99.9497	1236078	12367	0.916246	0.65788	80.6837	1286473	1.18131	1.11966	0.510266	16.2453	5.72223	12.3205	7
276	916.87	24.2	4	2908	0.215448	0.446486	0.446486	-0.42164	-0.0115424	25.5818	25.5818	-24.1582	-0.661331	0.733792	0.733792	0.327601	0.445304	42.0432	42.0432	18.7701	25.514	1.61541	0.326246	0.57695	0.970828	0.756001	1.08387	0.635247	0.660602	137.158	398856	125.483	565927	4510	0.334137	0.644789	0	0	0.00808148	0.0106898	26.6595	17.0456	5.53709	12.5858	4
277	916.87	24.2	6	6001	0.444602	-0.663395	0.0627207	-0.663395	-0.34242	-38.0097	3.59363	-38.0097	-19.6192	0.67061	0.67061	-0.100759	0.260692	38.4231	38.4231	-5.77306	14.9366	1.59924	0.927573	1.65101	1.26341	0.880354	1.30244	0.650417	0.651424	98.6352	591910	93.0478	821426	8828	0.654049	0.679769	78.8085	718979	0.675913	0.767775	0.65778	16.7529	5.94509	13.2429	6
278	916.87	24.2	6	14726	1.09102	-0.720961	0.711182	-0.720961	0.0530376	-41.308	40.7477	-41.308	3.03883	0.616224	0.616224	-0.140467	0.264507	35.307	35.307	-8.04815	15.1551	0.715328	-0.29855	-0.203697	0.208389	1.18545	1.74817	0.905222	0.924956	77.6806	1143924	75.7406	1507919	19909	1.47502	0.739665	70.1125	1378241	1.45639	1.22855	0.749126	15.8002	6.35903	13.2805	6
279	916.87	24.2	5	8130	0.602336	0.726575	0.726575	-0.609697	0.118223	41.6297	41.6297	-34.9331	6.77367	0.605309	0.605309	-0.0894279	0.240353	34.6817	34.6817	-5.12384	13.7712	1.73224	0.773703	1.54752	1.25297	0.90912	1.67583	0.668004	0.659972	95.2661	774513	89.161	1071626	12019	0.890464	0.676429	83.5458	542635	0.481206	0.52931	1.25172	16.6743	6.07922	11.3188	5
280	916.87	24.2	4	3396	0.251603	1.10172	1.10172	0.41161	0.671599	63.1241	63.1241	23.5835	38.4798	0.733792	0.733792	0.222063	0.439507	42.0432	42.0432	12.7233	25.1819	1.54275	0.326519	0.552543	0.934636	0.787134	1.01066	0.730831	0.549368	135.501	460163	124.306	612581	4928	0.365106	0.689123	0	0	0.00164385	0.0020884	153.057	17.0298	5.57003	11.9305	4
281	916.87	24.2	4	1805	0.133729	1.10172	1.10172	0.240152	0.546698	63.1241	63.1241	13.7597	31.3235	0.411415	0.411415	0.0971743	0.226546	23.5724	23.5724	5.56768	12.9801	0.834234	0.201632	0.184939	0.517933	0.642223	1.16554	0.520111	0.484056	156.959	283311	139.818	415259	2970	0.220041	0.607744	-1000	-1000	-1000	-1000	-1000	17.4973	5.88197	11.3082	4
282	916.87	24.2	6	8338	0.617746	0.768641	0.768641	-0.2746	0.0596456	44.0399	44.0399	-15.7334	3.41744	0.273402	0.273402	-0.0921834	0.138034	15.6648	15.6648	-5.28172	7.90877	0.540047	0.266486	0.172692	0.403266	0.988591	1.83256	0.541538	0.540486	99.462	829314	93.9719	1180475	12562	0.930694	0.663748	77.0167	1137182	1.09394	1.10656	0.564699	17.2061	6.48614	10.8377	6
283	916.87	24.2	3	1601	0.118615	-0.450691	0.0627207	-0.450691	-0.26987	-25.8227	3.59363	-25.8227	-15.4624	0.376775	0.376775	0.0495096	0.235122	21.5876	21.5876	2.83669	13.4715	38.8833	-0.0293815	0.152541	19.4269	0.59003	0.965403	0.232719	0.230072	151.859	243127	126.565	369191	2917	0.216115	0.548852	118.225	9472	0.00593579	0.0100602	19.983	17.4159	5.80258	13.1837	3
284	916.87	24.2	5	6224	0.461124	-0.499714	0.207145	-0.499714	-0.0859717	-28.6315	11.8685	-28.6315	-4.92582	0.324423	0.324423	0.0467124	0.180445	18.5881	18.5881	2.67642	10.3388	0.601179	0.29976	0.201793	0.45047	0.862644	1.2461	0.727714	0.728074	109.29	680220	101.961	899294	8820	0.653456	0.705669	-1000	-1000	-1000	-1000	-1000	17.5909	6.39112	13.7532	5
285	916.87	24.2	6	13198	0.977813	3.07476	3.07476	-0.158594	0.628949	176.171	176.171	-9.08675	36.0361	0.345413	0.345413	-0.0611637	0.0900086	19.7907	19.7907	-3.50442	5.15711	0.317764	0.147095	0.0525408	0.23243	1.04969	1.7809	0.732867	0.770139	81.2632	1072512	78.5969	1436672	18279	1.35425	0.722031	72.3174	1310404	1.34249	1.27893	0.728359	17.7533	7.4156	14.3839	6
286	916.87	24.2	6	9912	0.73436	-0.432949	0.207145	-0.432949	-0.0754424	-24.8062	11.8685	-24.8062	-4.32253	0.349782	0.349782	-0.104644	0.144109	20.041	20.041	-5.99564	8.25684	0.663273	0.166032	0.129624	0.414653	0.849738	1.55569	0.65604	0.655825	82.2362	815125	78.4865	1047167	13342	0.988482	0.742917	71.9818	997357	1.02654	1.20807	0.715374	16.7083	6.77385	13.9428	6
287	916.87	24.2	3	5942	0.440231	0.758198	0.758198	-0.0543531	0.295299	43.4415	43.4415	-3.1142	16.9194	0.328993	0.328993	0.0165874	0.159264	18.8499	18.8499	0.950387	9.12516	0.0138985	-17.6038	-0.0035117	-8.79495	1.08732	1.42384	0.740049	0.770283	135.475	804990	118.092	1091049	9239	0.684499	0.643143	72.5128	8059	0.00823406	0.00757278	53.4646	18.4063	6.90059	14.0526	3
288	916.87	24.2	5	14921	1.10547	2.48737	2.48737	0.720967	1.53929	142.516	142.516	41.3084	88.1948	0.913234	0.913234	0.328993	0.473648	52.3245	52.3245	18.8499	27.138	1.78953	0.086044	0.203895	0.937785	1.38312	1.7441	2.32714	1.07566	106.722	1592403	100.045	2062432	20615	1.52732	0.723793	-1000	-1000	-1000	-1000	-1000	18.7648	7.79572	14.538	5
289	916.87	24.2	7	60933	4.5144	2.70967	2.70967	-0.682287	1.25774	155.252	155.252	-39.0922	72.063	0.932197	0.932197	0.171755	0.599186	53.4109	53.4109	9.84083	34.3308	2.8581	0.190874	0.688984	1.52449	2.04296	3.16696	2.16662	1.93302	89.8399	5474212	83.6948	6773755	80934	5.99624	0.752873	68.4589	6650276	7.1971	3.52288	0.627253	16.9071	20.278	19.1468	7
290	916.87	24.2	3	3870	0.286721	2.61596	2.61596	0.391029	1.83997	149.883	149.883	22.4043	105.422	0.204758	0.204758	-0.148154	0.0495343	11.7317	11.7317	-8.4886	2.83811	8.30974	-0.0110387	0.0157923	4.14935	0.844365	1.58596	0.427846	0.326067	100.294	388139	83.6422	631248	7547	0.559142	0.512787	70.1657	8117	0.00857075	0.0101505	33.4534	11.612	28.5999	11.1152	3
291	916.87	24.2	4	5815	0.430822	2.61596	2.61596	-0.214492	1.16982	149.883	149.883	-12.2895	67.0256	0.994987	0.994987	-0.265102	0.386083	57.0086	57.0086	-15.1893	22.1209	0.237326	0.0496191	0.0137382	0.143473	1.07958	1.45254	0.740255	0.735717	91.3346	531111	86.6975	718289	8285	0.613819	0.701871	-1000	-1000	-1000	-1000	-1000	10.6391	28.9757	11.2015	4
292	916.87	24.2	5	9141	0.677238	1.77436	1.77436	0.918944	1.43493	101.663	101.663	52.6516	82.2154	1.91474	1.91474	0.364821	1.12069	109.706	109.706	20.9027	64.2107	0.00959263	-53.5494	0.331328	-26.7699	1.36512	1.56811	1.56687	1.16582	90.513	827379	89.5335	1225803	13691	1.01434	0.667665	-1000	-1000	-1000	-1000	-1000	9.60385	29.2497	11.6252	5
293	916.87	24.2	4	3193	0.236563	2.67258	2.67258	1.09371	1.83783	153.127	153.127	62.6648	105.3	1.23566	1.23566	-0.390501	0.357904	70.7983	70.7983	-22.3741	20.5064	0.0451216	-0.0013541	7.89004e-06	0.0218838	0.589116	1.5489	0.481966	0.309547	153.538	490247	131.236	732163	5579	0.413337	0.572325	-1000	-1000	-1000	-1000	-1000	9.084	29.9419	12.0391	4
294	916.87	24.2	5	10486	0.776887	2.67258	2.67258	-0.289127	1.09378	153.127	153.127	-16.5658	62.6689	0.877348	0.877348	-0.390501	0.416942	50.2683	50.2683	-22.3741	23.889	0.832245	-1.4574	-1.21918	-0.312578	1.51452	1.97666	0.985547	0.878528	96.8771	1015853	92.2419	1690979	18332	1.35818	0.572005	-1000	-1000	-1000	-1000	-1000	9.69908	29.2578	12.6553	5
295	916.87	24.2	5	9534	0.706355	1.3643	1.3643	0.753656	1.11358	78.1687	78.1687	43.1813	63.8032	0.789272	0.789272	0.304393	0.487716	45.222	45.222	17.4404	27.9441	1.89728	-0.217379	-0.242085	0.839951	1.36453	1.50502	3.36849	0.94425	87.0906	830322	80.5311	1247668	15493	1.14785	0.615375	-1000	-1000	-1000	-1000	-1000	10.5084	29.0418	12.9884	5
296	916.87	24.2	3	5425	0.401927	1.3643	1.3643	-0.162689	0.451817	78.1687	78.1687	-9.32137	25.8872	0.345096	0.345096	-0.0307397	0.154066	19.7725	19.7725	-1.76125	8.82735	0.0232052	-24.4528	-0.0297303	-12.2148	1.18105	1.817	0.754903	0.750441	87.9113	476919	77.972	840382	10778	0.798521	0.50334	61.3062	7423	0.00897063	0.00759544	44.8048	11.4759	28.6939	12.9054	3
297	916.87	24.2	6	26422	1.95755	2.7575	2.7575	1.13754	2.01742	157.993	157.993	65.1762	115.59	0.984655	0.984655	-0.176636	0.323138	56.4166	56.4166	-10.1205	18.5144	0.293485	-0.461023	-0.139975	-0.0837688	2.18718	1.92475	4.35515	1.91115	68.8202	1818367	68.5697	2436418	35532	2.63249	0.743611	63.9695	3454208	4.00059	1.82911	0.489317	11.9676	28.9199	14.3732	6
298	916.87	24.2	7	223985	16.5946	2.96559	2.96559	0.606752	1.37864	169.916	169.916	34.7643	78.9901	0.984655	0.984655	0.612341	0.837204	56.4166	56.4166	35.0846	47.9683	4.94674	1.08788	6.85101	3.01731	2.82826	6.84077	4.55515	4.49422	112.381	25171748	88.1706	30253884	343129	25.4217	0.652772	91.702	8175894	6.60548	2.33553	2.51225	11.9671	30.1939	16.3814	7
299	916.87	24.2	6	17285	1.28061	2.29178	2.29178	0.606752	1.45606	131.309	131.309	34.7643	83.4259	0.867843	0.867843	0.304393	0.647565	49.7237	49.7237	17.4404	37.1027	4.40004	0.37534	2.07089	2.38769	1.57529	1.80066	1.78917	1.74842	79.892	1380933	75.7517	1817207	23989	1.7773	0.720539	68.1284	1873058	2.0369	1.29303	0.628704	10.8373	29.4075	14.151	6
300	916.87	24.2	3	4541	0.336434	2.28583	2.28583	0.713517	1.3113	130.969	130.969	40.8815	75.1322	1.07039	1.07039	0.221633	0.511921	61.329	61.329	12.6986	29.3309	0.0183554	-11.8187	1.42049e-05	-5.90016	0.856261	1.65212	1.17833	1.13002	92.0848	418157	94.3349	989667	10491	0.777257	0.432847	76.9567	10391	0.0100037	0.0116829	33.6311	9.37952	29.3393	13.1159	3
301	916.87	24.2	6	24967	1.84976	2.08056	2.08056	-0.274347	0.357945	119.207	119.207	-15.7189	20.5088	-0.279184	0.230228	-0.279184	0.0993543	-15.996	13.1911	-15.996	5.69258	-0.0513174	-0.447493	0.0314676	-0.249405	0.87957	2.67736	0.551361	0.551743	74.4717	1859334	65.8883	2553434	38754	2.87121	0.644243	60.0948	2373491	2.92616	3.32681	0.632143	5.11934	17.538	11.2499	6
302	916.87	24.2	6	19425	1.43916	-0.357381	0.167	-0.357381	-0.00370801	-20.4764	9.56838	-20.4764	-0.212453	-0.329136	0.179454	-0.329136	0.00396865	-18.8581	10.282	-18.8581	0.227387	-0.00599041	-0.715281	0.0431667	-0.360635	0.929724	2.56151	0.584317	0.596077	72.2446	1403352	62.7195	1972717	31453	2.33029	0.617588	55.9315	1929924	2.55642	2.74965	0.56296	5.19747	19.1651	11.4855	6
303	916.87	24.2	5	39340	2.91462	0.788756	0.788756	-0.274347	0.117642	45.1924	45.1924	-15.7189	6.74042	0.765479	0.765479	-0.279184	0.142626	43.8587	43.8587	-15.996	8.17189	-0.398599	-0.749265	0.344666	-0.573932	1.73931	2.62416	0.890332	0.89035	67.7954	2667071	63.164	3786679	59950	4.44158	0.656213	54.0894	2839312	3.8891	2.23599	0.749434	5.15378	18.8948	9.27136	5
304	916.87	24.2	6	38777	2.87291	0.921384	0.921384	-0.357381	0.229953	52.7914	52.7914	-20.4764	13.1754	0.88385	0.88385	-0.329136	0.235791	50.6409	50.6409	-18.8581	13.5098	0.101474	-0.459538	-0.0345165	-0.179032	1.41052	2.57389	0.959176	0.956185	67.6099	2621710	64.0873	3499999	54613	4.04617	0.710032	56.1799	3102925	4.09203	2.90107	0.702075	5.10899	20.5309	9.30741	6
305	916.87	24.2	5	14441	1.0699	-0.226461	0.166472	-0.226461	-0.107841	-12.9753	9.53813	-12.9753	-6.17886	-0.208606	0.150842	-0.208606	-0.047968	-11.9523	8.64259	-11.9523	-2.74836	-0.432203	-0.873723	0.413961	-0.652963	0.689097	2.22267	0.471181	0.471673	76.6583	1107022	67.9168	1499604	22080	1.63586	0.654031	64.0784	1106557	1.27941	1.85665	0.836248	5.54428	20.7793	11.0922	5
306	916.87	24.2	7	29682	2.19908	3.00635	3.00635	-0.256376	1.04415	172.251	172.251	-14.6893	59.8255	0.708349	0.708349	-0.176227	0.20718	40.5854	40.5854	-10.097	11.8705	0.25737	-0.179093	-0.0411256	0.0391386	1.36327	2.36224	0.844269	0.842155	69.4298	2060814	66.2005	2795053	42221	3.12807	0.703015	57.7394	3039843	3.90056	2.86117	0.563786	5.53235	22.3067	10.0084	7
307	916.87	24.2	6	20389	1.51058	3.00635	3.00635	-0.360747	1.28226	172.251	172.251	-20.6693	73.468	0.628635	0.628635	-0.0243829	0.255252	36.0181	36.0181	-1.39704	14.6248	0.676749	0.22527	0.169848	0.45101	1.15834	2.17616	0.815067	0.800254	74.1875	1512609	70.0344	2101523	30007	2.22316	0.679475	63.7085	1631792	1.89765	1.63825	0.796028	6.09424	23.818	10.6683	6
308	916.87	24.2	5	12702	0.941066	2.61811	2.61811	-0.256376	0.701734	150.007	150.007	-14.6893	40.2064	-0.176227	0.140028	-0.176227	-0.00181943	-10.097	8.02299	-10.097	-0.104246	0.16126	-0.206944	-0.0335088	-0.0228424	0.629384	2.24507	0.548041	0.525098	78.8262	1001251	71.6452	1356531	18934	1.40278	0.670857	68.2855	949343	1.03001	1.63654	0.913645	5.74673	21.9479	11.8013	5
309	916.87	24.2	7	29771	2.20567	3.09999	3.09999	-0.17022	1.36078	177.616	177.616	-9.75288	77.9671	0.695363	0.695363	-0.179848	0.186697	39.8414	39.8414	-10.3045	10.6969	0.0890799	-0.297813	-0.0221146	-0.104367	1.31252	2.2066	0.737739	0.741353	68.7996	2048232	66.0569	2879685	43594	3.22979	0.682915	61.8073	3126657	3.74791	2.8555	0.588508	5.85486	22.3877	14.9266	7
310	916.87	24.2	5	6093	0.451418	2.84468	2.84468	-0.446938	1.22317	162.988	162.988	-25.6076	70.0826	-0.156487	0.140028	-0.156487	-0.00602815	-8.96607	8.02299	-8.96607	-0.345388	-0.0460811	-0.349004	0.0195054	-0.197543	0.592204	1.70121	0.383717	0.409906	80.2449	488932	74.5555	731762	9815	0.727174	0.620785	-1000	-1000	-1000	-1000	-1000	6.16159	23.0714	11.6673	5
311	916.87	24.2	4	5528	0.409559	2.88443	2.88443	-0.446938	0.868119	165.266	165.266	-25.6076	49.7395	-0.233941	0.225706	-0.233941	-0.00710538	-13.4038	12.932	-13.4038	-0.407109	-0.0701605	-0.146486	0.0112646	-0.108323	0.715179	1.46287	0.381202	0.41163	77.3039	427336	75.4699	625193	8284	0.613745	0.66731	0	0	0.0192939	0.0269777	21.2273	6.62143	24.4795	11.4753	4
312	916.87	24.2	6	13715	1.01612	2.99766	2.99766	1.12518	1.89393	171.753	171.753	64.4682	108.514	0.506906	0.506906	-0.228301	0.158586	29.0436	29.0436	-13.0807	9.08632	0.897545	-0.166448	-0.152461	0.365549	1.0467	1.83335	2.39157	0.811921	77.0883	1057266	72.9127	1419099	19463	1.44197	0.70467	66.7062	1123381	1.2477	1.19202	0.814394	6.77316	25.3677	10.9141	6
313	916.87	24.2	6	8127	0.602113	2.68494	2.68494	-0.337203	1.54401	153.835	153.835	-19.3203	88.4654	0.418572	0.418572	-0.294701	0.14386	23.9824	23.9824	-16.8851	8.24255	1.83306	-0.106985	-0.127497	0.863039	0.931222	1.66401	0.867715	0.750973	81.1349	659383	79.4467	899813	11326	0.839121	0.717553	73.3666	907866	0.916792	0.984505	0.656761	7.18748	26.744	11.4813	6
314	916.87	24.2	6	4834	0.358141	2.94272	2.94272	-0.557162	1.24398	168.606	168.606	-31.9231	71.2747	0.234895	0.234895	-0.233941	-0.0615217	13.4585	13.4585	-13.4038	-3.52494	-0.25485	-0.779609	0.24994	-0.51723	0.749475	1.50298	0.477641	0.475569	85.7286	414412	79.528	731658	9200	0.68161	0.525435	-1000	-1000	-1000	-1000	-1000	7.0554	25.756	11.7542	6
315	916.87	24.2	5	14634	1.0842	2.38864	2.38864	-0.130501	1.07638	136.859	136.859	-7.47714	61.672	0.518408	0.518408	-0.135473	0.194723	29.7026	29.7026	-7.76202	11.1568	0.418842	0.100291	0.0460681	0.259567	1.01824	2.22376	0.704592	0.719817	75.6315	1106791	69.9056	1619084	23161	1.71595	0.631838	66.1516	844988	0.946364	0.929409	1.14565	6.98642	25.5788	14.003	5
316	916.87	24.2	4	7728	0.572552	2.68494	2.68494	0.842437	1.78524	153.835	153.835	48.2681	102.287	0.700601	0.700601	-0.294701	0.175257	40.1415	40.1415	-16.8851	10.0415	2.20798	0.299267	0.730311	1.25362	1.08362	1.60593	0.628102	0.714156	100.641	777757	96.8816	1090112	11252	0.833638	0.686811	-1000	-1000	-1000	-1000	-1000	7.17641	27.7171	12.3371	4
317	916.87	24.2	5	10103	0.748511	2.25193	2.25193	-0.4416	0.624496	129.026	129.026	-25.3018	35.781	0.513417	0.513417	-0.291918	0.260389	29.4166	29.4166	-16.7256	14.9192	0.643823	-0.541827	-0.31073	0.0509982	0.957794	1.65152	0.583958	0.596403	88.3982	893087	79.2673	1272716	16056	1.18956	0.629235	-1000	-1000	-1000	-1000	-1000	7.61016	27.3073	13.4104	5
318	916.87	24.2	5	8638	0.639972	2.6836	2.6836	-0.557162	1.49956	153.759	153.759	-31.9231	85.9186	0.345332	0.345332	-0.230387	0.019529	19.786	19.786	-13.2002	1.11893	0.38321	-0.253524	-0.0975557	0.0648431	0.777933	1.9235	0.558396	0.426956	87.984	760006	85.2246	1120959	13153	0.97448	0.656732	86.0108	682320	0.587737	0.75551	1.08888	7.23736	26.7188	12.4761	5
319	916.87	24.2	6	6920	0.512689	2.94272	2.94272	-0.401444	1.31207	168.606	168.606	-23.001	75.1763	0.362707	0.362707	-0.230387	0.0442027	20.7816	20.7816	-13.2002	2.53263	0.078693	-0.376067	-0.02643	-0.148687	0.743457	1.82059	0.467062	0.486618	77.338	535179	75.079	812130	10817	0.80141	0.639734	73.2301	984544	0.996078	1.33979	0.514708	7.15958	25.9683	13.0525	6
320	916.87	24.2	5	4028	0.298426	2.48862	2.48862	0.705172	1.97415	142.588	142.588	40.4034	113.111	-0.178551	0.0887123	-0.178551	-0.0405478	-10.2302	5.08284	-10.2302	-2.32322	-0.0418085	-0.581433	0.030268	-0.311621	0.645357	1.58583	0.762956	0.353425	72.5916	292399	75.3163	627460	8331	0.617227	0.483495	-1000	-1000	-1000	-1000	-1000	6.72379	24.6141	13.49	5
321	916.87	24.2	4	6175	0.457493	2.95297	2.95297	-0.207089	1.58448	169.193	169.193	-11.8653	90.7843	0.185208	0.185208	0.0355359	0.092736	10.6116	10.6116	2.03606	5.31338	-0.0274791	-0.144681	0.00442769	-0.08608	0.64339	1.58817	0.495749	0.489572	77.5027	478579	76.7443	686631	8947	0.662865	0.690175	-1000	-1000	-1000	-1000	-1000	6.312	23.2971	13.4966	4
322	916.87	24.2	7	16874	1.25016	1.82308	1.82308	-0.249884	0.283522	104.455	104.455	-14.3173	16.2446	0.212915	0.212915	-0.0958251	0.0556363	12.1991	12.1991	-5.49037	3.18773	0.985795	0.0594957	0.0899011	0.522645	1.04998	2.33742	0.867237	0.855075	74.3688	1254899	69.9265	1588731	22720	1.68328	0.742694	58.536	2291880	2.90079	2.76272	0.430972	5.13654	20.1353	12.5312	7
323	916.87	24.2	7	189976	14.0749	2.43255	2.43255	-0.362833	1.18265	139.375	139.375	-20.7888	67.761	0.942193	0.942193	0.60861	0.77119	53.9837	53.9837	34.8708	44.1859	4.34284	1.11204	5.95425	2.72744	2.71807	7.13556	1.595	3.773	125.522	23846074	85.1592	29505024	346469	25.6692	0.54832	-1000	-1000	-1000	-1000	-1000	7.01737	5.59595	9.29952	7
324	916.87	24.2	4	4262	0.315763	0.712954	0.712954	-0.138499	0.251262	40.8493	40.8493	-7.93543	14.3963	0.359632	0.359632	-0.0300929	0.167074	20.6054	20.6054	-1.7242	9.57266	0.589873	0.143452	0.0926039	0.366663	0.985365	1.15635	0.591611	0.577347	138.782	591487	122.048	820898	6726	0.498316	0.63366	-1000	-1000	-1000	-1000	-1000	18.0977	6.70378	10.585	4
325	916.87	24.2	5	15934	1.18052	2.49413	2.49413	0.712954	1.57878	142.903	142.903	40.8493	90.4573	0.824438	0.824438	0.331659	0.453282	47.2368	47.2368	19.0027	25.9711	1.33256	-0.0708298	-0.0465676	0.630863	1.32295	1.90742	2.14222	1.01476	108.102	1722491	98.0568	2210691	22545	1.67031	0.706764	-1000	-1000	-1000	-1000	-1000	18.5545	7.56424	10.1695	5
326	916.87	24.2	4	3814	0.282572	2.96204	2.96204	0.108341	1.56359	169.712	169.712	6.20747	89.5874	-0.115831	0.0731257	-0.115831	-0.0586639	-6.63664	4.18979	-6.63664	-3.36119	-0.0520972	-0.164424	0.00939269	-0.108261	0.501426	1.36657	0.384182	0.355918	81.5239	310932	85.87	552917	6439	0.477053	0.592328	-1000	-1000	-1000	-1000	-1000	12.9951	17.1468	17.616	4
327	916.87	24.2	3	4916	0.364217	2.96204	2.96204	-0.074742	1.73311	169.712	169.712	-4.2824	99.3001	0.206066	0.206066	-0.109814	0.0683803	11.8067	11.8067	-6.29186	3.9179	24.1512	-0.0175964	-0.013753	12.0668	0.532498	1.7392	0.400687	0.402084	87.3806	429563	80.7037	645226	7995	0.592334	0.614884	66.0304	14195	0.0159272	0.0299103	22.8676	13.88	17.8555	17.9542	3
328	916.87	24.2	6	15158	1.12303	0.690409	0.690409	-0.367118	0.0737486	39.5575	39.5575	-21.0343	4.22548	-0.259722	0.17635	-0.259722	-0.054832	-14.881	10.1041	-14.881	-3.14164	-0.0247407	-0.398354	0.0177202	-0.211548	0.805933	2.40795	0.387809	0.359495	81.3535	1233156	73.6248	1703973	23144	1.71469	0.654943	68.1585	1471851	1.5999	1.98515	0.701937	11.2341	16.5561	7.21174	6
329	916.87	24.2	5	12280	0.909801	2.97001	2.97001	0.0849359	1.24882	170.169	170.169	4.86647	71.5522	-0.116748	0.114542	-0.116748	0.00676877	-6.68915	6.56277	-6.68915	0.387822	0.0833088	-0.0312846	-0.00225777	0.0260121	0.698587	2.18068	0.494981	0.49055	85.3655	1048288	77.8584	1435787	18441	1.36626	0.665907	-1000	-1000	-1000	-1000	-1000	12.472	17.6089	6.4506	5
330	916.87	24.2	3	4721	0.349769	0.656466	0.656466	0.0849359	0.291803	37.6127	37.6127	4.86647	16.7191	0.272625	0.272625	-0.124962	0.0654501	15.6203	15.6203	-7.1598	3.75002	0.00442335	-0.38837	-0.000191582	-0.191973	0.639086	1.72382	0.419943	0.424557	95.0066	448526	85.7281	705971	8235	0.610115	0.573285	70.2215	14273	0.0150589	0.0235632	23.2268	12.3317	16.5555	6.86309	3
331	916.87	24.2	3	5689	0.421487	0.992483	0.992483	0.656466	0.779786	56.8651	56.8651	37.6127	44.6784	-0.353215	0.272625	-0.353215	0.0319199	-20.2377	15.6203	-20.2377	1.82888	0.026801	-5.24231	0.0108363	-2.60775	0.837127	1.68026	0.584193	0.589488	82.4368	468983	83.6052	832457	9957	0.737694	0.571357	77.8702	22493	0.0214005	0.0255642	19.6952	11.8421	15.5318	7.44872	3
332	916.87	24.2	4	16453	1.21897	2.84341	2.84341	-0.144381	1.24971	162.915	162.915	-8.27244	71.6032	0.195	0.195	-0.112743	0.0113778	11.1727	11.1727	-6.45968	0.6519	0.0697437	0.00574403	0.000435584	0.0377439	0.822237	2.41485	0.469868	0.457799	86.5893	1424654	78.4152	1993080	25417	1.88309	0.647323	-1000	-1000	-1000	-1000	-1000	12.1259	10.6986	8.27786	4
333	916.87	24.2	5	17566	1.30143	2.95246	2.95246	2.56447	2.76314	169.163	169.163	146.934	158.316	0.131449	0.131449	-0.102556	0.0151302	7.53145	7.53145	-5.876	0.866896	0.0508765	0.00948953	0.000566942	0.030183	0.777804	2.24491	0.602697	0.535841	84.0013	1475566	76.3659	1954509	25594	1.89621	0.686333	-1000	-1000	-1000	-1000	-1000	12.6953	9.48956	8.93917	5
334	916.87	24.2	7	7543	0.558846	2.98851	2.98851	0.150382	2.53049	171.229	171.229	8.61623	144.987	0.14326	0.14326	-0.00587969	0.0770497	8.2082	8.2082	-0.336882	4.41462	0.347475	-0.0978593	-0.030646	0.124808	0.806037	1.52366	0.568141	0.558133	91.4904	690112	87.0329	887736	10200	0.755698	0.73951	81.4786	1024690	0.931744	1.15596	0.599785	14.3633	26.8846	12.3973	7
335	916.87	24.2	7	52126	3.86191	3.07557	3.07557	-0.860057	0.888679	176.217	176.217	-49.2777	50.9175	0.805085	0.805085	-0.0287557	0.245529	46.128	46.128	-1.64758	14.0678	0.301164	0.0552708	0.0211005	0.178217	1.51209	3.13647	0.945592	0.898129	73.0674	3808712	69.2226	5546805	80130	5.93667	0.650518	59.7655	6509456	8.06942	5.33661	0.478586	5.53352	13.306	10.3498	7
336	916.87	24.2	6	29213	2.16433	2.30801	2.30801	0.842883	1.86376	132.239	132.239	48.2936	106.786	0.343791	0.343791	0.0917472	0.163026	19.6977	19.6977	5.25673	9.34071	0.194869	0.0906621	0.0196401	0.142766	0.853862	2.81808	0.995049	0.679502	77.1375	2253417	71.0377	3030612	42662	3.16074	0.684755	64.0678	3077894	3.55927	4.16844	0.608083	5.17912	15.5126	10.8279	6
337	916.87	24.2	7	53231	3.94378	2.97559	2.97559	-0.334013	1.38354	170.489	170.489	-19.1375	79.271	0.774324	0.774324	-0.0451098	0.232044	44.3655	44.3655	-2.5846	13.2951	0.26978	0.0541321	0.0177858	0.161956	1.48712	3.15208	1.15455	1.08504	72.6488	3867170	68.6619	5526456	80488	5.9632	0.661353	59.937	6492980	8.02596	5.39696	0.491378	5.82391	13.4693	15.3228	7
338	916.87	24.2	5	34520	2.55752	2.43255	2.43255	-0.834932	0.389331	139.375	139.375	-47.8381	22.307	0.682928	0.682928	-0.657876	0.128823	39.1289	39.1289	-37.6935	7.38103	0.231534	-0.386285	-0.0907012	-0.0773753	1.40451	2.33908	1.06863	1.04953	73.1168	2523992	69.0435	3249949	47071	3.4874	0.73336	66.9928	2910444	3.21869	2.29168	0.794584	8.52939	7.02788	11.0607	5
339	916.87	24.2	6	45121	3.34292	2.02596	2.02596	1.26939	1.62673	116.079	116.079	72.7309	93.2047	0.678507	0.678507	-0.213587	0.194397	38.8756	38.8756	-12.2376	11.1382	0.559932	-0.315367	-0.177443	0.122282	1.77876	2.64084	5.50542	1.34606	71.9182	3245023	68.0137	4210322	61904	4.58634	0.728887	61.9954	3750386	4.48193	2.51969	0.745868	11.3563	6.67966	13.5207	6
340	916.87	24.2	6	45974	3.40612	2.09505	2.09505	1.23903	1.79851	120.037	120.037	70.9914	103.047	0.51186	0.51186	-0.235548	0.159896	29.3274	29.3274	-13.4959	9.16138	0.373926	-0.299817	-0.111737	0.0370543	1.72378	2.52957	3.8902	1.26891	70.932	3261026	67.6529	4091713	60481	4.48092	0.76014	62.4309	3645496	4.32618	2.50971	0.787327	11.3084	6.63415	11.8774	6
341	916.87	24.2	5	10154	0.75229	2.95246	2.95246	-0.144381	0.589046	169.163	169.163	-8.27244	33.7498	-0.135665	0.0880804	-0.135665	-0.0486941	-7.77302	5.04663	-7.77302	-2.78997	-0.060348	-0.224342	0.014367	-0.142345	0.618833	1.94496	0.525702	0.52922	85.5555	868731	78.1548	1146531	14670	1.08687	0.692161	70.9545	937822	0.979239	1.5824	0.768239	13.7393	10.4957	8.32399	5
342	916.87	24.2	7	23520	1.74255	2.91922	2.91922	-0.240647	1.74718	167.259	167.259	-13.7881	100.106	0.70807	0.70807	-0.122424	0.150737	40.5694	40.5694	-7.01437	8.63657	0.160128	-0.23127	-0.0342961	-0.0355712	1.37661	2.22978	0.742362	0.743942	77.7088	1827712	73.3858	2603141	35472	2.62805	0.663058	64.2603	3185836	3.67307	2.66821	0.474413	17.429	8.57757	9.41047	7
343	916.87	24.2	6	13359	0.989742	2.9327	2.9327	-0.22103	1.71232	168.031	168.031	-12.6641	98.1087	0.278017	0.278017	-0.104362	0.136731	15.9292	15.9292	-5.9795	7.83413	0.806769	0.049044	0.0449647	0.427907	0.877821	2.47995	0.499829	0.520757	81.0164	1082298	73.1401	1719451	23509	1.74173	0.56825	63.366	1689535	1.97542	2.25036	0.501029	14.1782	13.0497	17.6869	6
344	916.87	24.2	4	51842	3.84087	2.86999	2.86999	-0.522648	1.90809	164.439	164.439	-29.9455	109.326	1.01565	1.01565	-0.101277	0.394143	58.1926	58.1926	-5.80272	22.5827	-0.0859705	-0.443395	0.041992	-0.264683	2.02677	2.94789	1.30069	1.05499	71.2666	3694602	67.1521	5594035	83304	6.17183	0.622323	-1000	-1000	-1000	-1000	-1000	7.72702	12.1725	17.314	4
345	916.87	24.2	6	23851	1.76707	3.06208	3.06208	-0.396139	0.337568	175.444	175.444	-22.6971	19.3412	0.176875	0.176875	0.0309831	0.0875762	10.1342	10.1342	1.7752	5.01775	0.185299	0.0964088	0.0199001	0.140854	0.84006	2.50318	0.545599	0.551791	80.0317	1908836	74.5436	2453977	32920	2.43898	0.724514	66.2846	2855715	3.1919	3.79961	0.553611	10.6671	24.91	17.063	6
346	916.87	24.2	6	25152	1.86346	3.06208	3.06208	-0.135314	1.49665	175.444	175.444	-7.75292	85.752	-0.165812	0.15312	-0.165812	0.0644942	-9.50032	8.77313	-9.50032	3.69525	0.124616	-0.0387635	-0.00440311	0.0429261	0.91539	2.58704	0.716309	0.743207	81.0402	2038323	73.5598	2556057	34748	2.57441	0.72384	63.319	2784018	3.25751	3.55861	0.57205	8.99804	24.1081	16.5372	6
347	916.87	24.2	5	44779	3.31759	0.826476	0.826476	-0.177809	0.269272	47.3536	47.3536	-10.1877	15.4282	0.840777	0.840777	-0.173243	0.280035	48.1729	48.1729	-9.9261	16.0448	-0.00358715	-0.223845	0.00173706	-0.113716	1.49444	2.78955	0.980754	0.982516	70.2504	3145744	65.8682	4121373	62570	4.63569	0.715662	58.7458	2789534	3.51805	2.3541	0.943018	6.42345	21.5345	16.6167	5
348	916.87	24.2	6	22724	1.68358	2.25867	2.25867	-0.205925	0.774821	129.412	129.412	-11.7987	44.394	0.337313	0.337313	-0.28142	0.0589811	19.3266	19.3266	-16.1242	3.37937	0.768743	0.318752	0.27158	0.543747	1.10179	2.09431	0.842135	0.843728	76.5685	1739942	73.3021	2217462	30251	2.24124	0.751182	67.5826	2196279	2.40769	2.18524	0.699249	9.51836	27.5944	15.3615	6
349	916.87	24.2	6	20940	1.5514	3.09999	3.09999	-0.207089	1.56708	177.616	177.616	-11.8653	89.7871	0.649159	0.649159	-0.0603865	0.240308	37.1941	37.1941	-3.45989	13.7686	0.601065	0.225122	0.150688	0.413093	1.13662	2.05353	0.878133	0.894171	71.3282	1493612	69.711	2139850	30696	2.27421	0.682174	67.0491	1607834	1.77663	1.56309	0.873229	6.32521	24.0353	14.3766	6
350	916.87	24.2	6	60745	4.50048	2.19477	2.19477	-0.10299	1.0479	125.751	125.751	-5.90086	60.0403	0.933859	0.933859	0.0619851	0.3275	53.5062	53.5062	3.55148	18.7644	0.239502	-0.0246562	-0.00404875	0.107423	1.70438	2.82745	1.13101	1.10501	81.0333	4922370	75.8624	6239148	82243	6.09322	0.738604	67.4958	5379401	5.9048	3.46449	0.762173	14.1843	25.6209	6.80344	6
351	916.87	24.2	6	20306	1.50443	2.91895	2.91895	-0.435915	0.363341	167.244	167.244	-24.9761	20.8179	0.162228	0.162228	0.0369408	0.0954429	9.29498	9.29498	2.11655	5.46847	0.215963	0.113544	0.0270459	0.164754	0.897869	2.02853	0.664321	0.667279	90.283	1833286	84.2459	2286097	27136	2.01045	0.748305	80.0032	2242817	2.07699	2.31324	0.724333	14.7318	26.2858	10.1324	6
352	916.87	24.2	6	33741	2.4998	-0.155862	0.0636252	-0.155862	-0.0579669	-8.93021	3.64545	-8.93021	-3.32126	0.178976	0.178976	0.0696134	0.13271	10.2546	10.2546	3.98855	7.60373	0.413154	0.19957	0.0916792	0.306362	0.931538	2.28312	0.758035	0.766707	88.7823	2995604	82.6704	3565079	43124	3.19497	0.782418	78.5013	3536165	3.33737	3.58264	0.749035	15.2753	25.3478	8.74969	6
353	916.87	24.2	6	30774	2.27998	3.05003	3.05003	-0.1332	0.437043	174.754	174.754	-7.6318	25.0407	0.14847	0.14847	0.0503978	0.0851673	8.50669	8.50669	2.88758	4.87973	0.167706	0.0885243	0.0163572	0.128115	0.931655	2.33394	0.87415	0.872378	89.6203	2757976	83.9721	3282049	39085	2.89573	0.787361	80.4257	3156331	2.90761	3.1209	0.784145	15.9214	25.1037	12.7795	6
354	916.87	24.2	6	32133	2.38067	-0.161744	1.17549e-38	-0.161744	-0.103935	-9.26726	6.73509e-37	-9.26726	-5.95504	0.122736	0.122736	0.0589603	0.0962295	7.03227	7.03227	3.37818	5.51354	0.189228	0.105674	0.0220302	0.147451	1.02968	2.50455	0.876835	0.881581	90.7775	2916955	84.7589	3589199	42346	3.13733	0.75882	79.8314	3655803	3.39279	3.29501	0.701685	16.9552	23.6204	12.5092	6
355	916.87	24.2	6	38015	2.81646	2.23346	2.23346	-0.223333	0.474042	127.968	127.968	-12.7961	27.1606	0.301067	0.301067	0.0801636	0.185442	17.2499	17.2499	4.59303	10.625	0.398185	0.134343	0.059453	0.266264	1.28024	2.62975	0.836393	0.835917	81.0186	3079923	75.8375	3890388	51299	3.80064	0.741048	70.0068	3578847	3.78749	2.95841	0.743621	14.4425	27.0339	15.2946	6
356	916.87	24.2	7	14717	1.09035	2.96698	2.96698	-1.02743	0.163609	169.995	169.995	-58.8672	9.37411	0.202929	0.202929	-0.0953799	0.102099	11.627	11.627	-5.46486	5.84985	0.710367	0.171885	0.141896	0.441126	0.938929	1.79775	0.759451	0.771109	85.3993	1256821	81.7878	1558875	19060	1.41212	0.772141	76.2132	1838552	1.78728	1.90353	0.610062	13.9697	27.4865	13.8894	7
357	916.87	24.2	7	20074	1.48724	2.28969	2.28969	-0.594428	1.0451	131.19	131.19	-34.0582	59.8797	1.60037	1.60037	0.42708	0.843938	91.6947	91.6947	24.4699	48.3541	3.12161	-0.762514	-2.22569	1.17955	1.8433	2.52411	0.993747	0.990287	77.5227	1556191	73.0762	2641998	36154	2.67858	0.555236	60.5475	2359687	2.88739	1.56642	0.515082	10.0513	29.0501	10.594	7
358	916.87	24.2	5	12378	0.917061	2.7575	2.7575	0.124737	1.32084	157.993	157.993	7.14688	75.6783	0.678322	0.678322	-0.0307397	0.269873	38.865	38.865	-1.76125	15.4626	0.892972	0.509437	0.502804	0.701204	1.63276	1.43658	1.23751	1.19123	74.4591	921655	71.1086	1223424	17205	1.27468	0.719442	66.2259	879461	0.983868	0.60258	0.932098	11.2413	29.0405	13.5101	5
359	916.87	24.2	6	16529	1.2246	2.73661	2.73661	-0.214492	1.23472	156.796	156.796	-12.2895	70.7444	0.895245	0.895245	-0.265102	0.297555	51.2938	51.2938	-15.1893	17.0486	0.930299	-0.19084	-0.159849	0.36973	1.5798	1.82309	1.13543	1.13296	76.5916	1265982	73.7146	1651354	22402	1.65972	0.737836	63.1617	2023550	2.3736	1.50247	0.515925	11.1034	28.9824	10.3428	6
360	916.87	24.2	5	12210	0.904615	2.79705	2.79705	0.0476751	1.23533	160.259	160.259	2.73158	70.7793	-0.177701	0.175434	-0.177701	0.077205	-10.1815	10.0516	-10.1815	4.42352	0.072341	-0.110757	-0.00698911	-0.0192078	1.05719	2.24242	0.669064	0.671276	74.7954	913252	70.8048	1360301	19212	1.42338	0.63554	-1000	-1000	-1000	-1000	-1000	12.164	28.335	10.5608	5
361	916.87	24.2	6	10569	0.783036	2.64135	2.64135	-0.162689	0.436089	151.338	151.338	-9.32137	24.9861	0.192785	0.192785	-0.162644	0.0874065	11.0458	11.0458	-9.3188	5.00802	0.37749	-0.170825	-0.0554774	0.103333	1.10439	1.87923	0.691519	0.680049	76.3765	807223	72.1668	1195948	16572	1.22779	0.637762	-1000	-1000	-1000	-1000	-1000	12.2343	28.4595	13.2301	6
362	916.87	24.2	6	13899	1.02975	2.78413	2.78413	-0.35305	0.87757	159.519	159.519	-20.2283	50.2811	0.142356	0.142356	-0.0849092	0.015025	8.15642	8.15642	-4.86494	0.860869	0.377982	0.137799	0.0576655	0.25789	0.818648	1.99014	0.692646	0.725983	80.1037	1113361	75.1961	1390300	18489	1.36981	0.751744	68.9929	1507664	1.61901	1.97766	0.636038	13.9683	8.66407	9.40055	6
363	916.87	24.2	7	20569	1.52392	2.54233	2.54233	-0.193842	1.20436	145.665	145.665	-11.1063	69.0045	0.428743	0.428743	-0.355942	0.111964	24.5652	24.5652	-20.394	6.41507	0.197571	-0.382112	-0.0701715	-0.0922706	1.19901	2.41803	0.845012	0.748599	78.8508	1621883	72.445	2272818	31373	2.32436	0.655627	64.1057	2570050	2.97025	2.47726	0.51306	13.4952	7.35282	10.5489	7
364	916.87	24.2	6	26663	1.97541	2.01107	2.01107	-0.193842	1.21252	115.226	115.226	-11.1063	69.4723	0.51186	0.51186	-0.253819	0.240725	29.3274	29.3274	-14.5428	13.7925	1.18526	-0.228058	-0.251521	0.478599	1.73845	2.05514	1.21507	1.09719	76.9799	2052514	71.2615	2741501	38471	2.85024	0.693067	62.2466	2744713	3.26685	1.87917	0.604683	12.5829	6.6897	11.2016	6
365	916.87	24.2	7	28470	2.10929	1.67985	1.67985	1.12725	1.34754	96.2484	96.2484	64.5867	77.2086	0.678507	0.678507	-0.373987	0.256523	38.8756	38.8756	-21.4279	14.6977	1.04098	-0.583398	-0.545057	0.228791	1.70525	2.14312	4.30603	0.916113	76.9742	2191455	69.5904	3051122	43844	3.24831	0.649348	61.7574	3379689	4.05448	2.37764	0.520235	12.6671	6.93176	14.0211	7
366	916.87	24.2	6	17180	1.27283	2.87342	2.87342	-0.227438	1.18454	164.635	164.635	-13.0312	67.8692	0.346365	0.346365	-0.181132	0.103667	19.8453	19.8453	-10.3781	5.93971	0.238957	-0.0540682	-0.012204	0.0924442	0.977249	2.0351	0.668506	0.700637	79.1665	1360081	73.8087	1889282	25597	1.89643	0.671172	68.761	1641207	1.76835	1.80952	0.719784	13.9366	7.54621	14.4274	6
367	916.87	24.2	6	12638	0.936324	2.99307	2.99307	-0.164581	1.08191	171.49	171.49	-9.42978	61.9889	-0.136021	0.0988771	-0.136021	-0.0157837	-7.79342	5.66524	-7.79342	-0.904337	0.11664	0.0100098	0.00159251	0.0633247	0.852113	1.70833	0.72849	0.706891	80.7353	1020333	75.7205	1264305	16697	1.23705	0.756902	68.1203	1505338	1.63721	1.92136	0.571901	14.2448	8.9837	15.4353	6
368	916.87	24.2	6	13987	1.03627	3.12278	3.12278	-0.136841	1.00234	178.922	178.922	-7.8404	57.4298	-0.0837672	0.0144725	-0.0837672	-0.0304148	-4.79951	0.829215	-4.79951	-1.74264	-0.123968	-0.26722	0.0366691	-0.195594	0.707994	2.00219	0.561254	0.60468	83.648	1169984	77.1791	1469798	19044	1.41093	0.734457	71.3888	1484940	1.54109	2.17669	0.672428	15.8585	9.02539	15.2924	6
369	916.87	24.2	6	11191	0.829119	1.13437	1.13437	-0.120648	0.157727	64.9944	64.9944	-6.91265	9.03707	-0.0966655	0.0679298	-0.0966655	-0.0379817	-5.53853	3.89209	-5.53853	-2.17619	-0.0321814	-0.213925	0.0096237	-0.123053	0.671104	2.03545	0.604703	0.605793	86.9761	973349	78.5956	1237566	15746	1.16659	0.71072	71.1933	1414884	1.47241	2.19402	0.563102	15.0683	10.0162	16.0012	6
370	916.87	24.2	7	24104	1.78582	3.07476	3.07476	-0.0868618	1.76275	176.171	176.171	-4.97681	100.998	0.735184	0.735184	-0.0831832	0.166174	42.123	42.123	-4.76604	9.52109	0.0948087	-0.219052	-0.0186425	-0.0621217	1.32469	2.18212	0.745907	0.750374	76.0623	1833405	72.5302	2584902	35639	2.64042	0.676338	64.9965	3032846	3.45707	2.60972	0.51657	17.7041	8.74212	15.1115	7
371	916.87	24.2	5	10017	0.74214	1.19197	1.19197	-0.15901	0.216823	68.2951	68.2951	-9.11061	12.423	-0.112071	0.0679298	-0.112071	-0.0246565	-6.4212	3.89209	-6.4212	-1.41271	-0.126606	-0.248275	0.0339352	-0.187441	0.762196	1.95793	0.502532	0.532523	81.8755	820147	74.9925	1108314	14779	1.09495	0.677786	68.2201	1023403	1.11143	1.4582	0.667734	14.306	10.8158	16.5173	5
372	916.87	24.2	6	15521	1.14992	1.19197	1.19197	0.88329	1.06542	68.2951	68.2951	50.6088	61.044	0.135695	0.135695	-0.101888	0.00171208	7.77476	7.77476	-5.83778	0.0980951	0.15277	-0.0284879	-0.00112051	0.0621411	0.832771	2.81903	1.10643	0.589849	83.7836	1300406	75.2718	1834224	24368	1.80538	0.636942	-1000	-1000	-1000	-1000	-1000	13.2297	9.91537	16.1292	6
373	916.87	24.2	6	17638	1.30676	2.38656	2.38656	0.342647	1.42804	136.74	136.74	19.6322	81.8205	0.304435	0.304435	-0.0579163	0.210588	17.4428	17.4428	-3.31836	12.0658	0.610291	-0.02875	0.0122574	0.290771	0.793958	2.23971	0.682989	0.550406	82.292	1451466	74.5255	2114512	28373	2.1021	0.621647	-1000	-1000	-1000	-1000	-1000	12.1122	12.0802	17.2636	6

## Sheet: 19746
ID	SurfaceArea	SL	Neighbors	NumberOfVoxels	Volume	CurvatureMaxAngleDifferenceAbsoluteValueGraphNormals	CurvatureMaxAngleDifferenceGraphNormals	CurvatureMinAngleDifferenceGraphNormals	CurvatureMeanAngleDifferenceGraphNormals	CurvatureMaxAngleDifferenceAbsoluteValueGraphNormalsDegree	CurvatureMaxAngleDifferenceGraphNormalsDegree	CurvatureMinAngleDifferenceGraphNormalsDegree	CurvatureMeanAngleDifferenceGraphNormalsDegree	CurvatureMaxAngleDifferenceAbsoluteValueSurfaceNormals	CurvatureMaxAngleDifferenceSurfaceNormals	CurvatureMinAngleDifferenceSurfaceNormals	CurvatureMeanAngleDifferenceSurfaceNormals	CurvatureMaxAngleDifferenceAbsoluteValueSurfaceNormalsDegree	CurvatureMaxAngleDifferenceSurfaceNormalsDegree	CurvatureMinAngleDifferenceSurfaceNormalsDegree	CurvatureMeanAngleDifferenceSurfaceNormalsDegree	CurvatureMaxSurface	CurvatureMinSurface	CurvatureGaussianSurface	CurvatureMeanSurface	ThicknessBox	WidthBox	ThicknessGraphNormals	ThicknessSurfaceNormals	AverageIntensity	TotalIntensity	ConvexHullAverageIntensity	ConvexHullTotalIntensity	ConvexHullNumberOfVoxels	ConvexHullVolume	RelationVolumeConvexHullVolume	PlaneBasedAverageIntensity	PlaneBasedTotalIntensity	PlaneBasedVolume	PlaneBasedArea	RelationVolumePlaneBasedVolume	X Coord	Y Coord	Z Coord	Coordination Number
1	2918.6	49.7	7	15155	12.5875	-1.76229	0.983936	-1.76229	-0.200534	-100.972	56.3754	-100.972	-11.4898	0.520295	0.520295	-0.260666	0.198487	29.8107	29.8107	-14.9351	11.3725	0.267315	-0.0449844	-0.00933427	0.111166	1.36023	5.94188	2.17019	0.922198	132.204	2003555	111.126	2751817	24763	20.5678	0.612002	99.604	3254511	27.1389	19.9518	0.463817	29.8312	43.9978	23.8164	7
2	2918.6	49.7	6	17428	14.4754	1.78188	1.78188	-0.142621	0.524903	102.094	102.094	-8.17159	30.0747	-1.33163	0.0887829	-1.33163	-0.371638	-76.2969	5.08689	-76.2969	-21.2933	0.0438691	-0.0851685	-0.00330821	-0.0206497	2.61992	5.42568	1.26128	1.14675	138.713	2417498	121.314	3792401	31261	25.9649	0.5575	96.1345	3764729	32.5265	12.4151	0.445034	33.2521	49.2008	18.4453	6
3	2918.6	49.7	6	7560	6.27922	2.97104	2.97104	-0.55768	1.41283	170.228	170.228	-31.9527	80.9494	-0.463797	0.242331	-0.463797	-0.109559	-26.5736	13.8846	-26.5736	-6.27727	0.15465	-0.00134787	-6.58779e-06	0.0766509	1.18044	4.13341	0.837893	0.715267	143.015	1081193	123.444	1459854	11826	9.82249	0.639269	111.836	1318431	9.79176	8.29503	0.641276	26.5962	56.6545	26.9168	6
4	2918.6	49.7	5	12609	10.4728	2.72711	2.72711	-0.291809	0.868253	156.252	156.252	-16.7194	49.7472	-1.00412	0.283141	-1.00412	-0.31131	-57.5318	16.2228	-57.5318	-17.8367	0.319458	0.103431	0.0367395	0.211445	2.25605	4.77328	0.904174	0.904407	129.477	1632579	112.349	2602456	23164	19.2397	0.544336	90.9069	1832132	16.7395	7.41983	0.625634	29.2827	46.9603	30.8295	5
5	2918.6	49.7	5	13374	11.1082	2.73407	2.73407	-0.908821	0.268209	156.651	156.651	-52.0716	15.3673	-0.96143	0.28662	-0.96143	-0.140395	-55.0859	16.4221	-55.0859	-8.04402	0.146086	0.0499966	0.00828203	0.0980415	1.5907	5.59775	0.883978	0.882519	130.376	1743650	108.051	2500309	23140	19.2197	0.57796	94.4908	1618892	14.2302	8.94586	0.780608	30.0877	43.4922	30.5446	5
6	2918.6	49.7	6	11300	9.3856	-1.10075	0.615329	-1.10075	-0.151984	-63.0683	35.2557	-63.0683	-8.70807	0.520295	0.520295	-0.133165	0.10929	29.8107	29.8107	-7.62977	6.26188	0.297364	0.0605453	0.0209898	0.178955	1.02081	5.31109	0.766811	0.768211	131.509	1486057	119.517	1943712	16263	13.5078	0.694829	109.163	1967745	14.9719	14.6667	0.626881	29.5761	41.9995	27.6382	6
7	2918.6	49.7	6	12930	10.7395	0.873413	0.873413	-0.455367	-0.0730525	50.0429	50.0429	-26.0906	-4.1856	0.444159	0.444159	-0.260666	0.190296	25.4484	25.4484	-14.9351	10.9032	0.387433	0.0866167	0.0389026	0.237025	1.37919	5.16644	0.760255	0.760403	137.315	1775482	112.522	2432845	21621	17.9581	0.59803	97.9335	2212393	18.7635	13.6047	0.572358	29.8479	39.7363	23.9809	6
8	2918.6	49.7	6	12488	10.3723	-1.3274	1.17549e-38	-1.3274	-0.475813	-76.0546	6.73509e-37	-76.0546	-27.262	0.444159	0.444159	-0.166457	0.15277	25.4484	25.4484	-9.53731	8.75307	0.155411	-0.00847572	-0.00119909	0.0734675	1.27868	4.7285	0.729175	0.735203	128.473	1604367	116.23	2220458	19104	15.8675	0.653685	105.551	2239807	17.6251	13.7838	0.588498	31.3787	41.2671	20.9487	6
9	2918.6	49.7	6	19653	16.3235	-0.911503	0.266138	-0.911503	-0.258054	-52.2253	15.2486	-52.2253	-14.7854	-1.03796	0.219891	-1.03796	-0.185856	-59.4707	12.5988	-59.4707	-10.6488	0.0896143	-0.0568482	-0.00470807	0.016383	1.93312	5.31433	1.10335	1.10364	133.476	2623213	119.237	3493176	29296	24.3328	0.670842	103.535	3060078	24.5488	12.6991	0.664939	34.2576	41.5393	17.6892	6
10	2918.6	49.7	5	16002	13.291	-0.788913	0.127802	-0.788913	-0.203023	-45.2014	7.3225	-45.2014	-11.6324	1.19046	1.19046	0.0352478	0.56468	68.2083	68.2083	2.01955	32.3538	0.374761	0.0251308	0.0122724	0.199946	2.66904	4.36296	1.14402	1.14982	137.1	2193879	126.036	3139181	24907	20.6874	0.64247	-1000	-1000	-1000	-1000	-1000	34.9549	37.7594	16.2862	5
11	2918.6	49.7	7	8393	6.97109	-0.388225	1.17549e-38	-0.388225	-0.244853	-22.2437	6.73509e-37	-22.2437	-14.029	0.409018	0.409018	-0.204442	0.195388	23.435	23.435	-11.7136	11.1949	0.375065	0.111156	0.0525834	0.243111	1.30143	4.46685	0.98641	0.976594	137.905	1157439	122.186	1502393	12296	10.2129	0.68258	109.209	1714497	13.0395	10.0194	0.534613	30.3513	37.2283	22.084	7
12	2918.6	49.7	6	12988	10.7876	2.87037	2.87037	-1.14895	0.270884	164.46	164.46	-65.83	15.5205	0.354763	0.354763	-0.264523	0.0166552	20.3264	20.3264	-15.156	0.954274	0.128965	-0.0405415	-0.00467124	0.0442118	1.21425	4.92291	0.768642	0.77076	132.985	1727210	116.049	2314719	19946	16.5668	0.651158	107.159	2179453	16.8928	13.912	0.638595	30.3304	38.0798	27.794	6
13	2918.6	49.7	6	14936	12.4056	2.29132	2.29132	-1.14895	0.461953	131.283	131.283	-65.83	26.468	1.54659	1.54659	-0.806768	0.0308518	88.6132	88.6132	-46.2244	1.76768	-0.172383	-1.07238	0.217605	-0.622382	1.81328	5.76123	2.74284	1.23707	145.359	2171089	129.326	2972945	22988	19.0935	0.64973	101.698	2398735	19.5909	10.8041	0.633232	31.3244	39.6289	31.104	6
14	2918.6	49.7	6	7729	6.41958	2.95175	2.95175	-0.564792	0.872542	169.123	169.123	-32.3602	49.993	0.478158	0.478158	-0.287279	0.121902	27.3964	27.3964	-16.4599	6.98449	0.282996	-0.000885262	0.00150213	0.141055	1.04856	4.21944	0.709707	0.738798	137.927	1066038	125.299	1313006	10479	8.70369	0.73757	118.738	1365865	9.55432	9.11186	0.671904	26.6319	58.8628	24.2835	6
15	2918.6	49.7	5	6523	5.4179	2.91681	2.91681	-0.507443	1.0294	167.121	167.121	-29.0744	58.9801	-0.639879	0.112954	-0.639879	-0.25197	-36.6624	6.47181	-36.6624	-14.4368	0.00958475	-0.159001	-0.001092	-0.0747079	1.14277	3.60637	0.806545	0.752809	150.615	982464	137.134	1365852	9960	8.27262	0.65492	-1000	-1000	-1000	-1000	-1000	25.5332	59.6928	26.7528	5
16	2918.6	49.7	7	13506	11.2179	2.87037	2.87037	-1.20748	0.93476	164.46	164.46	-69.1835	53.5578	1.36395	1.36395	-1.35225	-0.224765	78.1486	78.1486	-77.4783	-12.8781	-0.0210486	-0.934932	0.0306265	-0.47799	1.57549	5.55616	0.866617	0.849602	144.06	1945677	130.666	2744515	21004	17.4456	0.64302	111.535	2775521	20.6688	13.119	0.542744	31.4166	35.013	31.2339	7
17	2918.6	49.7	5	8428	7.00016	2.89747	2.89747	-0.138543	1.11702	166.013	166.013	-7.93796	64.0005	-0.24571	0.186093	-0.24571	0.00687309	-14.0782	10.6623	-14.0782	0.393799	0.215219	0.0815357	0.0191678	0.148378	1.06367	4.68286	0.667382	0.672305	134.174	1130818	113.235	1543959	13635	11.325	0.618115	106.801	1117273	8.68895	8.16881	0.80564	30.6413	33.9727	28.3819	5
18	2918.6	49.7	6	7633	6.33985	3.07799	3.07799	-0.930453	1.27845	176.356	176.356	-53.311	73.2495	-0.189754	0.157852	-0.189754	0.0149528	-10.8721	9.04424	-10.8721	0.856732	0.183859	-0.0277252	-0.00473615	0.0780669	1.72938	4.22641	0.872464	0.877016	134.241	1024659	122.553	1529956	12484	10.369	0.611423	99.4268	1686868	14.0916	8.14836	0.449902	30.8742	31.1932	26.8294	6
19	2918.6	49.7	6	13383	11.1157	2.89747	2.89747	-0.206637	1.34076	166.013	166.013	-11.8394	76.8199	-0.891527	0.121693	-0.891527	-0.190788	-51.0807	6.97252	-51.0807	-10.9314	0.0100906	-0.112172	-0.000645517	-0.0510407	1.80014	4.93987	1.13131	1.13646	136.624	1828438	124.422	2475245	19894	16.5236	0.672715	105.223	2403069	18.9687	10.5374	0.586002	31.3338	31.0177	30.4719	6
20	2918.6	49.7	7	9758	8.10484	2.62236	2.62236	0.144417	0.931458	150.25	150.25	8.27446	53.3686	-0.369542	0.279936	-0.369542	-0.0501155	-21.1732	16.0392	-21.1732	-2.87141	0.203101	-0.197247	-0.0353028	0.00292721	1.73348	4.19052	1.1941	1.03386	141.802	1383701	129.491	2110063	16295	13.5344	0.598834	108.962	2388962	18.2103	10.5051	0.445068	32.4612	27.3571	16.8952	7
21	2918.6	49.7	6	5892	4.8938	2.93908	2.93908	-0.673057	0.164325	168.397	168.397	-38.5633	9.41514	-0.855545	0.359303	-0.855545	-0.320928	-49.0191	20.5865	-49.0191	-18.3878	-0.106247	-1.30833	0.170543	-0.70729	1.51096	3.62327	0.935931	0.939585	146.69	864297	132.688	1258547	9485	7.87809	0.621191	113.207	1122615	8.23646	5.45115	0.594163	25.7573	57.7702	28.8485	6
22	2918.6	49.7	6	6310	5.24099	2.97104	2.97104	-0.765621	1.549	170.228	170.228	-43.8669	88.751	-0.983368	0.12491	-0.983368	-0.441494	-56.3428	7.15684	-56.3428	-25.2958	-0.157867	-2.324	0.442012	-1.24094	1.72862	3.79468	1.3757	1.37391	144.119	909391	132.763	1211465	9125	7.57908	0.691507	112.629	1147190	8.45995	4.89404	0.619505	27.068	54.8961	29.6714	6
23	2918.6	49.7	5	4042	3.35722	-0.733875	0.714914	-0.733875	-0.240601	-42.0479	40.9616	-42.0479	-13.7854	0.66115	0.66115	-0.639879	-0.155477	37.8811	37.8811	-36.6624	-8.90816	-0.0339515	-1.05173	0.0491747	-0.542842	1.44782	3.33627	1.03394	1.03166	163.355	660280	148.383	940898	6341	5.26673	0.637439	-1000	-1000	-1000	-1000	-1000	24.0026	60.0982	29.2055	5
24	2918.6	49.7	6	4313	3.58231	2.71973	2.71973	-0.825103	0.0494816	155.829	155.829	-47.2749	2.83509	-0.88221	0.160346	-0.88221	-0.360277	-50.5469	9.18714	-50.5469	-20.6423	-0.0418514	-0.898989	0.0522739	-0.47042	1.10095	3.65589	0.722025	0.684296	141.834	611728	132.516	887329	6696	5.56159	0.644116	117.864	677695	4.77571	4.33781	0.750111	25.5096	55.1554	30.0354	6
25	2918.6	49.7	6	6600	5.48186	3.08985	3.08985	-0.164314	1.39898	177.035	177.035	-9.41448	80.1554	-0.983368	0.963333	-0.983368	-0.0859531	-56.3428	55.1949	-56.3428	-4.92475	-0.0904963	-0.561023	0.0568106	-0.32576	1.64336	3.73539	0.86382	0.868554	133.979	884264	123.979	1349637	10886	9.04174	0.606283	107.808	1086191	8.36836	5.09224	0.655069	26.5801	52.154	30.7927	6
26	2918.6	49.7	7	9300	7.72443	-0.924198	0.862623	-0.924198	0.115469	-52.9526	49.4247	-52.9526	6.61588	-1.11674	0.189408	-1.11674	-0.280242	-63.9847	10.8523	-63.9847	-16.0567	0.301718	-0.0184592	-0.00292603	0.141629	1.84188	4.26367	0.867032	0.867788	129.317	1202651	115.137	1793025	15573	12.9347	0.597187	96.4622	1994400	17.1727	9.32345	0.449809	27.4203	48.8355	31.3486	7
27	2918.6	49.7	6	5631	4.67702	2.97101	2.97101	-0.812408	0.392895	170.226	170.226	-46.5476	22.5112	0.277881	0.277881	-0.0683456	0.040513	15.9214	15.9214	-3.91592	2.32123	0.41343	0.0515423	0.0243912	0.232486	1.0662	4.74359	0.56677	0.566598	135.449	762714	115.084	1187668	10320	8.57163	0.54564	107.361	1162421	8.99296	8.43458	0.520076	25.3945	45.5774	31.494	6
28	2918.6	49.7	6	4885	4.0574	2.24096	2.24096	-0.924198	0.508865	128.397	128.397	-52.9526	29.1558	0.174909	0.174909	-0.0910111	0.012677	10.0216	10.0216	-5.21455	0.726341	0.0236797	-0.0963412	-0.00287313	-0.0363308	1.04797	3.91895	0.875708	0.571041	143.896	702932	130.366	1052187	8071	6.70364	0.605253	-1000	-1000	-1000	-1000	-1000	24.323	48.525	31.3323	6
29	2918.6	49.7	6	10062	8.35734	-0.766011	0.140248	-0.766011	-0.296775	-43.8892	8.03563	-43.8892	-17.004	-1.13802	0.277881	-1.13802	-0.319978	-65.2036	15.9214	-65.2036	-18.3334	0.191343	-0.0373153	-0.00576762	0.0770141	1.93637	4.18719	0.876093	0.874968	130.793	1316044	113.385	2003975	17674	14.6797	0.569311	92.5497	1920066	17.2316	8.89892	0.485001	28.6293	45.6242	32.0439	6
30	2918.6	49.7	6	5048	4.19279	3.00605	3.00605	2.24096	2.83143	172.234	172.234	128.397	162.229	-0.0902755	0.0534626	-0.0902755	-0.0216203	-5.17241	3.06318	-5.17241	-1.23875	-0.110275	-0.466219	0.0598916	-0.288247	1.08774	4.18325	0.86728	0.851176	134.402	678463	123.691	1007959	8149	6.76843	0.619462	111.424	1057012	7.87927	7.24371	0.532129	23.4321	45.7508	31.8949	6
31	2918.6	49.7	7	6627	5.50428	2.87076	2.87076	-0.192866	0.367549	164.483	164.483	-11.0504	21.059	-0.0902755	0.0831767	-0.0902755	0.00205996	-5.17241	4.76567	-5.17241	0.118027	-0.113615	-0.477009	0.0611372	-0.295312	2.01803	4.64004	1.42417	1.4134	137.591	911814	121.496	1304985	10741	8.9213	0.616982	92.7009	2587420	23.1828	11.4879	0.237429	23.7673	41.7617	32.3083	7
32	2918.6	49.7	5	6418	5.33069	3.00605	3.00605	-0.189424	0.545073	172.234	172.234	-10.8532	31.2304	0.195752	0.195752	-0.084168	0.0582948	11.2157	11.2157	-4.82247	3.34005	0.246614	0.0536096	0.0159307	0.150112	1.17745	4.56406	0.660912	0.660875	137.032	879474	115.037	1295313	11260	9.35238	0.569982	103.608	917925	7.35864	6.24963	0.724412	21.2445	45.2026	31.6629	5
33	2918.6	49.7	6	6834	5.67621	2.94754	2.94754	-0.599995	0.401315	168.881	168.881	-34.3772	22.9936	0.195708	0.195708	-0.0403473	0.0255436	11.2132	11.2132	-2.31173	1.46354	0.382927	0.108035	0.046716	0.245481	1.21594	5.0061	0.477395	0.471853	134.399	918485	106.669	1347441	12632	10.4919	0.541007	103.162	1464736	11.793	9.69865	0.481322	21.1057	42.2092	31.7882	6
34	2918.6	49.7	5	4788	3.97684	2.95226	2.95226	-0.210714	0.72286	169.152	169.152	-12.073	41.4168	0.1419	0.1419	-0.094813	-0.0228291	8.13026	8.13026	-5.43239	-1.30801	0.0194802	-0.11714	-0.00193919	-0.04883	1.00498	3.69169	0.564428	0.57143	140.824	674267	126.937	968908	7633	6.33985	0.627276	115.241	690121	4.97396	4.94931	0.799532	21.8336	48.3004	31.3872	5
35	2918.6	49.7	7	9548	7.93042	1.32731	1.32731	-0.444208	0.0460563	76.0495	76.0495	-25.4512	2.63883	1.22208	1.22208	-0.578217	0.108022	70.0203	70.0203	-33.1294	6.18918	0.22716	-0.062446	-0.0120881	0.0823569	2.00763	4.05853	0.867764	0.866982	131.486	1255429	118.451	1974463	16669	13.845	0.5728	95.5137	2321282	20.1858	10.0546	0.392871	18.8955	47.9133	31.5909	7
36	2918.6	49.7	6	7160	5.94698	2.61461	2.61461	-0.241272	1.34124	149.806	149.806	-13.8239	76.8473	1.08472	1.08472	-0.967209	-0.00974969	62.1501	62.1501	-55.417	-0.558616	-0.0884347	-0.423565	0.0419444	-0.256	1.72628	4.14981	0.847943	0.878919	137.078	981479	125.613	1465655	11668	9.69126	0.613644	104.612	1319721	10.4782	6.0698	0.567559	19.428	51.493	30.8529	6
37	2918.6	49.7	6	11156	9.266	2.21293	2.21293	-0.529762	0.195702	126.792	126.792	-30.3531	11.2129	1.27859	1.27859	-0.692955	0.109729	73.258	73.258	-39.7034	6.28698	0.184593	0.0216401	0.00488662	0.103117	1.6499	5.30571	0.775249	0.775032	132.172	1474506	116.789	2187699	18732	15.5585	0.595558	97.8103	1994712	16.9387	10.2665	0.547032	18.1169	43.7427	32.2274	6
38	2918.6	49.7	5	8957	7.43954	-0.68405	0.0381571	-0.68405	-0.188787	-39.1932	2.18624	-39.1932	-10.8167	0.106088	0.106088	-0.0296599	0.0110594	6.07841	6.07841	-1.69939	0.633659	0.336354	0.135109	0.0495267	0.235731	1.35982	4.9517	0.567551	0.566872	134.792	1207331	105.478	1836907	17415	14.4646	0.514327	97.1779	1282458	10.9612	8.06076	0.678714	21.3672	39.1783	32.0299	5
39	2918.6	49.7	6	8693	7.22027	-0.119432	0.0381571	-0.119432	-0.0579483	-6.84295	2.18624	-6.84295	-3.32019	0.167495	0.167495	-0.0278821	0.0647122	9.59677	9.59677	-1.59753	3.70774	0.0814519	0.0427668	0.00385439	0.0621093	1.5382	5.26221	0.942682	0.942641	136.438	1186057	116.685	1845025	15812	13.1332	0.549772	100.493	2181477	18.0301	11.7216	0.400456	24.0607	37.3503	32.1092	6
40	2918.6	49.7	6	8044	6.68122	-1.47801	1.17549e-38	-1.47801	-0.349103	-84.6836	6.73509e-37	-84.6836	-20.0021	0.210627	0.210627	-0.193205	0.0478981	12.068	12.068	-11.0698	2.74436	0.340575	0.103741	0.0395729	0.222158	1.32242	4.95217	0.56521	0.565164	131.582	1058442	112.727	1569041	13919	11.5609	0.577915	100.708	1738479	14.338	10.8422	0.465981	26.559	39.3015	31.8054	6
41	2918.6	49.7	7	11925	9.90472	1.91643	1.91643	-1.5768	0.342417	109.803	109.803	-90.344	19.6191	1.54659	1.54659	-0.746117	0.208276	88.6132	88.6132	-42.7493	11.9333	0.0649138	-1.18314	-0.0533844	-0.559112	1.68423	5.36078	2.66689	0.855891	144.256	1720250	125.092	2612053	20881	17.3434	0.571093	105.715	2505841	19.6879	11.6896	0.503086	30.1156	39.3396	32.4414	7
42	2918.6	49.7	5	9856	8.18624	1.27919	1.27919	-0.792587	0.0225033	73.2923	73.2923	-45.4119	1.28934	1.12508	1.12508	-0.387244	0.223127	64.4622	64.4622	-22.1875	12.7843	0.269435	0.0903781	0.0285565	0.179906	1.79039	4.06672	0.703722	0.702567	130.312	1284351	115.972	1948915	16805	13.958	0.586492	94.5225	1379531	12.1222	6.77067	0.675312	29.1986	42.5142	32.1827	5
43	2918.6	49.7	5	7032	5.84067	-0.233671	0.0489488	-0.233671	-0.118239	-13.3884	2.80456	-13.3884	-6.77462	0.227676	0.227676	-0.0683456	0.0926853	13.0449	13.0449	-3.91592	5.31047	0.533946	0.185642	0.118493	0.359794	1.37016	4.73837	0.56473	0.564727	134.631	946723	112.368	1577312	14037	11.6589	0.500962	96.2959	1040082	8.97105	6.54746	0.651057	25.9155	42.5523	31.6352	5
44	2918.6	49.7	6	10240	8.50518	3.05411	3.05411	-1.5768	0.265414	174.987	174.987	-90.344	15.2071	-0.280415	0.167495	-0.280415	-0.0353111	-16.0666	9.59677	-16.0666	-2.02318	0.143787	0.0270673	0.004536	0.0854273	1.47791	5.0691	1.0429	0.711722	134.358	1375822	114.576	2137191	18653	15.4929	0.548973	103.026	2556784	20.6124	13.947	0.412624	26.9438	35.451	32.273	6
45	2918.6	49.7	6	11743	9.75355	-0.24107	0.123387	-0.24107	-0.0658586	-13.8123	7.06958	-13.8123	-3.77342	0.208797	0.208797	-0.154322	0.0855733	11.9632	11.9632	-8.842	4.90299	0.196797	0.0251544	0.00626275	0.110976	1.31853	5.33272	0.660508	0.661145	137.709	1617116	114.951	2479487	21570	17.9157	0.544414	106.027	2578731	20.201	15.3208	0.482825	24.1017	32.7684	32.4096	6
46	2918.6	49.7	7	13943	11.5808	2.29779	2.29779	-0.68405	0.442521	131.654	131.654	-39.1932	25.3546	1.59059	1.59059	-0.189977	0.368572	91.134	91.134	-10.8849	21.1176	0.007148	-0.763106	0.0108756	-0.377979	1.87271	5.90275	1.31605	0.848351	144.561	2015613	127.17	3018630	23737	19.7156	0.587395	99.3018	3044930	25.4685	13.5998	0.454712	17.8095	39.3783	32.746	7
47	2918.6	49.7	6	10158	8.43707	2.79967	2.79967	-0.619252	0.354905	160.41	160.41	-35.4806	20.3346	-0.386471	0.126765	-0.386471	-0.0431579	-22.1432	7.26309	-22.1432	-2.47276	0.0367779	-0.0184345	-0.000643157	0.0091717	1.26663	5.16178	0.668258	0.671463	136.42	1385755	118.658	2230648	18799	15.6142	0.540348	106.96	2278946	17.6968	13.9716	0.476756	21.2917	35.1804	32.6557	6
48	2918.6	49.7	6	11897	9.88146	2.79967	2.79967	-1.16536	1.09875	160.41	160.41	-66.7704	62.9535	-1.3315	1.29375	-1.3315	-0.0155392	-76.2894	74.1263	-76.2894	-0.890329	-0.0609467	-1.27076	0.0918116	-0.665854	1.56266	5.70361	0.966157	0.970774	151.638	1804036	135.663	2494573	18388	15.2728	0.646998	116.043	2254189	16.1344	10.325	0.612446	18.2529	34.7342	33.2715	6
49	2918.6	49.7	5	5899	4.89962	2.44425	2.44425	-0.444208	1.1628	140.045	140.045	-25.4512	66.6236	1.4038	1.4038	-0.692955	0.0255788	80.4318	80.4318	-39.7034	1.46556	-0.391165	-6.53832	3.07708	-3.46475	1.84187	4.61692	1.32636	4.10061	165.5	976285	148.255	1326737	8949	7.4329	0.65918	1.23515	1751	1.17747	0.639283	4.16112	16.8538	47.0541	32.5523	5
50	2918.6	49.7	7	7356	6.10978	2.8438	2.8438	0.452709	1.28403	162.938	162.938	25.9383	73.5695	1.22208	1.22208	-0.762827	0.16777	70.0203	70.0203	-43.7067	9.61251	-0.0965686	-3.65147	0.526628	-1.87402	1.78034	4.24946	1.74159	1.61042	150.065	1103876	137.722	1490839	10825	8.99107	0.679538	113.173	1334865	9.7967	5.50271	0.623656	17.7151	50.5409	31.1239	7
51	2918.6	49.7	6	7769	6.45281	2.40915	2.40915	-0.617694	1.48943	138.034	138.034	-35.3913	85.3383	1.27859	1.27859	-0.849705	-0.077961	73.258	73.258	-48.6845	-4.46684	-0.312935	-4.71054	1.8298	-2.51174	2.08377	4.69858	1.58907	3.01999	165.896	1288845	149.201	1584510	10620	8.8208	0.731544	-1000	-1000	-1000	-1000	-1000	15.9525	42.9409	32.9063	6
52	2918.6	49.7	5	12566	10.4371	3.05411	3.05411	-1.20748	1.52242	174.987	174.987	-69.1835	87.2285	-1.35225	0.634434	-1.35225	-0.230082	-77.4783	36.3504	-77.4783	-13.1827	-0.178653	-1.28335	0.267399	-0.731	1.58308	5.07852	1.05543	1.05783	148.79	1869697	132.86	2598217	19556	16.2429	0.642565	115.041	1705468	12.3133	7.77811	0.847627	30.1949	34.9936	32.934	5
53	2918.6	49.7	7	18932	15.7246	2.81062	2.81062	-1.37009	0.183869	161.037	161.037	-78.5005	10.5349	-0.953101	0.223308	-0.953101	-0.126276	-54.6087	12.7946	-54.6087	-7.23509	0.0504067	-0.0937955	-0.00457199	-0.0216944	1.7243	5.9883	0.949927	0.95144	140.384	2657747	130.162	4142524	31826	26.4342	0.59486	110.092	4189708	31.609	18.3315	0.497473	28.4958	30.8406	32.975	7
54	2918.6	49.7	7	9051	7.51762	2.73407	2.73407	-1.14902	0.791765	156.651	156.651	-65.8343	45.3648	-1.13802	1.12508	-1.13802	-0.541182	-65.2036	64.4622	-65.2036	-31.0074	-0.2092	-4.6364	1.31585	-2.4228	2.04856	5.08179	1.3457	2.63895	169.277	1532127	151.89	1874630	12342	10.2511	0.73335	-1000	-1000	-1000	-1000	-1000	30.9158	44.0762	32.9275	7
55	2918.6	49.7	6	6208	5.15627	2.03128	2.03128	-1.14902	0.731781	116.384	116.384	-65.8343	41.9279	-1.09391	1.17549e-38	-1.09391	-0.736477	-62.6767	6.73509e-37	-62.6767	-42.197	-0.281116	-5.45145	1.98542	-2.86628	1.90328	4.55234	1.88564	2.42082	161.958	1005435	146.459	1365880	9326	7.74603	0.665666	-1000	-1000	-1000	-1000	-1000	29.6244	48.3836	32.3607	6
56	2918.6	49.7	7	16877	14.0178	2.64264	2.64264	-1.40429	0.165945	151.412	151.412	-80.4596	9.50794	-0.918938	0.188603	-0.918938	-0.162546	-52.6513	10.8062	-52.6513	-9.31318	-0.0208777	-0.135805	0.00380858	-0.0783415	1.63102	5.07365	0.975624	0.959688	143.142	2415807	133.216	3596572	26998	22.4241	0.62512	115.746	3978004	28.5458	17.5018	0.491062	20.3584	30.4404	33.3507	7
57	2918.6	49.7	6	14937	12.4064	-0.569648	0.214953	-0.569648	-0.153629	-32.6384	12.3159	-32.6384	-8.8023	0.305145	0.305145	-0.154322	0.123335	17.4835	17.4835	-8.842	7.0666	0.161246	-0.0143466	-0.00135523	0.0734497	1.54133	5.56979	1.12963	1.13207	148.919	2224400	129.32	3119834	24125	20.0378	0.61915	116.001	3086266	22.098	14.337	0.561427	24.4313	28.7747	32.4911	6
58	2918.6	49.7	6	14890	12.3674	1.7113	1.7113	-0.274652	0.252515	98.0501	98.0501	-15.7364	14.4681	0.343921	0.343921	-0.1466	0.152413	19.7052	19.7052	-8.39955	8.73265	0.470956	0.0731245	0.041223	0.27204	1.95749	5.31742	1.0699	1.07227	143.491	2136581	122.757	3444066	28056	23.3029	0.530724	111.107	3157521	23.6042	12.0584	0.523948	27.6244	26.3886	32.3797	6
59	2918.6	49.7	5	9052	7.51845	-0.773373	0.439103	-0.773373	-0.0463309	-44.311	25.1587	-44.311	-2.65457	0.31927	0.31927	-0.0722112	0.215517	18.2928	18.2928	-4.1374	12.3482	0.0223352	-0.0513047	-0.00120827	-0.0144848	1.52122	4.23973	0.964781	0.950368	146.09	1322407	134.523	1987172	14772	12.2694	0.612781	114.862	1603619	11.596	7.62282	0.648365	24.5708	24.9471	32.1682	5
60	2918.6	49.7	6	11470	9.5268	2.87318	2.87318	-0.773373	0.558322	164.621	164.621	-44.311	31.9895	0.265156	0.265156	-0.150856	0.0853859	15.1923	15.1923	-8.64343	4.89225	0.381856	0.0321302	0.0155705	0.206993	1.93949	4.52686	1.01518	0.905081	147.092	1687143	134.343	2721529	20258	16.826	0.566196	116.567	3021633	21.5302	11.101	0.442485	21.7951	26.1414	32.5938	6
61	2918.6	49.7	7	9508	7.89719	2.44842	2.44842	0.439103	1.12236	140.284	140.284	25.1587	64.3065	0.629177	0.629177	-0.337102	0.217624	36.0492	36.0492	-19.3145	12.469	0.458711	-0.0930994	-0.0366465	0.182806	1.7885	3.87556	1.50911	0.901836	155.695	1480346	136.033	2264949	16650	13.8292	0.571051	123.116	2947893	19.8875	11.1197	0.397093	23.278	21.9425	31.6648	7
62	2918.6	49.7	6	10065	8.35983	2.95286	2.95286	-0.294577	1.39636	169.186	169.186	-16.878	80.0056	-0.438294	0.227511	-0.438294	-0.10168	-25.1124	13.0354	-25.1124	-5.82585	-0.0935829	-0.214319	0.0231356	-0.153951	1.59191	4.42369	0.805436	0.83416	154.692	1556974	128.892	2261289	17544	14.5718	0.5737	114.94	2341617	16.9211	10.6294	0.494049	20.7289	22.765	33.2217	6
63	2918.6	49.7	5	21207	17.6142	2.95738	2.95738	-0.118751	1.48962	169.445	169.445	-6.80395	85.3492	-1.02713	0.110521	-1.02713	-0.249386	-58.8501	6.33237	-58.8501	-14.2888	-0.0910464	-0.340564	0.0345397	-0.215805	2.36143	5.11106	2.26898	2.46694	139.817	2965103	127.322	3976774	31234	25.9425	0.678972	111.777	2339317	17.3829	7.36117	1.01331	19.2964	26.4159	33.7918	5
64	2918.6	49.7	6	9335	7.7535	1.6906	1.6906	-0.734029	0.305166	96.8641	96.8641	-42.0568	17.4847	0.573154	0.573154	-0.358387	0.196118	32.8393	32.8393	-20.5341	11.2367	0.527869	-0.00473134	0.0076505	0.261569	1.76827	4.12419	0.870116	0.891745	157.05	1466059	130.377	2415108	18524	15.3857	0.503941	117.23	2392456	16.9508	9.58609	0.457413	26.2918	22.2019	31.641	6
65	2918.6	49.7	5	11696	9.71451	2.39988	2.39988	1.6906	1.96864	137.503	137.503	96.8641	112.795	0.350197	0.350197	-0.309533	-0.0284689	20.0648	20.0648	-17.7349	-1.63115	-5.02168e-05	-0.141534	0.00177711	-0.070792	2.03906	4.46832	1.97537	0.794242	151.49	1771830	131.329	2752535	20959	17.4082	0.558042	106.362	1831910	14.3055	7.01575	0.679075	29.1847	23.1404	33.511	5
66	2918.6	49.7	5	11205	9.30669	0.590116	0.590116	-0.277393	-0.0237454	33.8111	33.8111	-15.8934	-1.36051	-0.635187	0.276842	-0.635187	0.0116688	-36.3935	15.8619	-36.3935	0.668574	0.128058	0.0215238	0.00306463	0.0747908	1.28669	4.86029	0.854696	0.854792	133.556	1496495	120.725	2004995	16608	13.7943	0.674675	106.37	1269580	9.91348	7.70463	0.938792	18.005	49.4369	29.2304	5
67	2918.6	49.7	6	13445	11.1672	2.44425	2.44425	-0.617694	0.357159	140.045	140.045	-35.3913	20.4637	1.4038	1.4038	-0.826997	0.0362	80.4318	80.4318	-47.3834	2.07411	0.331914	0.0780795	0.0285361	0.204997	2.86988	5.14543	0.890388	0.892257	130.2	1750538	113.181	3025318	26730	22.2015	0.502993	92.53	3092245	27.7572	9.67188	0.402318	17.45	46.0912	30.9362	6
68	2918.6	49.7	5	13782	11.4471	2.5268	2.5268	-0.498384	0.473451	144.775	144.775	-28.5553	27.1268	-0.849705	0.282242	-0.849705	-0.161657	-48.6845	16.1713	-48.6845	-9.26226	0.149596	0.0102598	0.00241378	0.079928	2.73224	5.29488	0.805568	0.797243	128.807	1775224	113.129	3118851	27569	22.8984	0.499909	86.5567	2443133	23.4439	8.58047	0.488277	16.9798	42.5603	30.8188	5
69	2918.6	49.7	6	11549	9.59242	3.00232	3.00232	-0.498384	0.67238	172.02	172.02	-28.5553	38.5245	0.523348	0.523348	-0.218131	0.0997348	29.9856	29.9856	-12.498	5.71438	0.245223	0.0242957	0.00772768	0.134759	0.97827	5.35878	0.759383	0.664501	131.11	1514194	118.211	2007693	16984	14.1066	0.679993	107.504	1850625	14.2981	14.6157	0.670888	17.6577	40.6233	28.0602	6
70	2918.6	49.7	7	14315	11.8898	3.00232	3.00232	-1.69039	0.832459	172.02	172.02	-96.8521	47.6964	1.59059	1.59059	-1.3315	-0.143839	91.134	91.134	-76.2894	-8.24137	-0.0604169	-1.20997	0.0884994	-0.635193	1.8597	5.70425	1.29393	1.13466	147.099	2105728	127.952	2873797	22460	18.6549	0.637355	105.232	2903036	22.9134	12.3211	0.518902	16.4717	38.4795	31.4352	7
71	2918.6	49.7	6	10650	8.84572	1.71396	1.71396	-1.69039	0.500008	98.2026	98.2026	-96.8521	28.6483	0.296092	0.296092	-0.221184	0.00722033	16.9648	16.9648	-12.6729	0.413694	0.07924	-0.0495988	-0.00370694	0.0148206	1.01589	5.09686	2.07255	0.763094	133.458	1421325	123.76	1927069	15571	12.933	0.683964	113.647	1799166	13.1491	12.9435	0.672725	17.4685	36.6829	28.2725	6
72	2918.6	49.7	6	12573	10.4429	2.84097	2.84097	-1.66759	0.000631412	162.776	162.776	-95.5456	0.0361772	1.29375	1.29375	-0.221184	0.278572	74.1263	74.1263	-12.6729	15.961	-0.037266	-0.836064	0.0533458	-0.436665	1.85231	5.65402	1.05754	1.0838	145.768	1832738	132.408	2686699	20291	16.8534	0.619634	105.562	2368732	18.6377	10.0619	0.560313	17.1048	33.9124	32.0047	6
73	2918.6	49.7	5	6893	5.72522	2.91546	2.91546	-0.177165	1.43621	167.043	167.043	-10.1508	82.2891	-0.173644	0.145964	-0.173644	0.0190381	-9.94904	8.36314	-9.94904	1.0908	0.143323	0.0475877	0.00743923	0.0954552	0.948724	4.22986	0.56629	0.5677	137.34	946686	122.446	1280537	10458	8.68625	0.659113	113.798	945909	6.90393	7.27707	0.829269	17.5773	33.378	29.0532	5
74	2918.6	49.7	6	12682	10.5335	2.91546	2.91546	-1.30966	0.707905	167.043	167.043	-75.0378	40.56	-0.901913	0.118636	-0.901913	-0.180845	-51.6758	6.79737	-51.6758	-10.3617	-0.03612	-0.118673	0.00508953	-0.0773963	1.51603	4.83902	1.04727	1.03627	136.749	1734255	125.421	2333968	18609	15.4563	0.681498	109.969	2001952	15.1206	9.97379	0.696632	17.3961	30.2946	30.8805	6
75	2918.6	49.7	7	7204	5.98353	1.60676	1.60676	-0.631123	0.00295235	92.0603	92.0603	-36.1607	0.169157	0.324599	0.324599	0.0331436	0.157043	18.5982	18.5982	1.89899	8.9979	0.343163	0.106383	0.0415545	0.224773	0.934991	4.25693	0.470262	0.470296	140.67	1013390	122.973	1362664	11081	9.2037	0.650122	118.651	1590739	11.1355	11.9098	0.537337	17.9311	34.6647	25.489	7
76	2918.6	49.7	6	11819	9.81667	1.53532	1.53532	-0.491025	0.167688	87.9672	87.9672	-28.1336	9.60784	0.494744	0.494744	-0.260748	0.192114	28.3468	28.3468	-14.9398	11.0073	0.391843	0.115302	0.0515064	0.253572	1.22834	5.1163	0.570206	0.570292	137.554	1625750	117.976	2184678	18518	15.3808	0.638244	108.22	2096279	16.0889	13.098	0.610153	17.8205	38.5444	24.4889	6
77	2918.6	49.7	7	7448	6.18619	-0.440314	1.17549e-38	-0.440314	-0.254088	-25.2281	6.73509e-37	-25.2281	-14.5582	0.451166	0.451166	-0.172298	0.207752	25.8499	25.8499	-9.87195	11.9033	0.392945	0.169399	0.0783304	0.281172	1.25079	4.09605	0.822102	0.861898	140.478	1046279	123.684	1388720	11228	9.3258	0.663342	115.282	1665007	11.996	9.59075	0.515688	17.377	36.5462	22.2427	7
78	2918.6	49.7	6	12625	10.4861	-0.491025	0.174727	-0.491025	-0.219711	-28.1336	10.0111	-28.1336	-12.5885	0.494744	0.494744	0.155568	0.295545	28.3468	28.3468	8.91337	16.9335	0.259158	0.0531511	0.0152255	0.156155	1.34765	4.7775	0.701444	0.703743	132.862	1677383	117.288	2262479	19290	16.022	0.654484	104.668	2250918	17.8619	13.2542	0.587066	16.0953	40.4524	21.3458	6
79	2918.6	49.7	7	10753	8.93127	-0.434371	0.187516	-0.434371	-0.218457	-24.8876	10.7439	-24.8876	-12.5167	0.440725	0.440725	-0.095939	0.230438	25.2517	25.2517	-5.4969	13.2031	0.329594	0.0637958	0.02501	0.196695	1.07226	5.39031	0.848961	0.849514	128.116	1377627	113.054	1805917	15974	13.2678	0.673156	107.443	2389827	18.4745	17.2295	0.483437	18.1309	45.5155	27.4286	7
80	2918.6	49.7	6	8901	7.39303	-0.460649	1.17549e-38	-0.460649	-0.281773	-26.3932	6.73509e-37	-26.3932	-16.1444	0.462117	0.462117	0.141831	0.284145	26.4773	26.4773	8.12632	16.2803	0.351981	0.0698947	0.0275996	0.210938	0.959733	4.6944	0.68567	0.685455	135.633	1207273	120.877	1625429	13447	11.1689	0.661932	113.672	1635839	11.9528	12.4543	0.618518	17.1877	51.3493	23.1603	6
81	2918.6	49.7	6	8507	7.06578	-0.460649	1.17549e-38	-0.460649	-0.260435	-26.3932	6.73509e-37	-26.3932	-14.9218	0.462117	0.462117	0.155167	0.26613	26.4773	26.4773	8.89044	15.2481	0.371731	0.0627852	0.0259511	0.217258	1.13763	4.97943	0.855209	0.854858	133.009	1131507	118.34	1519365	12839	10.6639	0.662591	108.094	1741901	13.3846	11.7653	0.527905	18.2492	50.5061	26.066	6
82	2918.6	49.7	6	9180	7.62476	2.52164	2.52164	-0.372801	0.477352	144.479	144.479	-21.3599	27.3503	-0.612644	0.393267	-0.612644	-0.0980031	-35.1019	22.5326	-35.1019	-5.61516	0.183402	-0.0236472	-0.00426095	0.0798773	1.35072	4.65906	0.848983	0.849612	134.971	1239038	119.325	1641430	13756	11.4255	0.667345	106.989	1550950	12.0404	8.91408	0.633264	18.365	52.8306	28.0158	6
83	2918.6	49.7	7	8744	7.26263	-0.5942	0.184033	-0.5942	-0.230078	-34.0452	10.5443	-34.0452	-13.1825	0.555778	0.555778	-0.137641	0.290134	31.8437	31.8437	-7.88625	16.6235	0.342943	-0.00860529	0.00134603	0.167169	1.15553	4.51725	0.715602	0.714497	136.87	1196792	121.134	1609994	13291	11.0393	0.657889	108.338	2109497	16.1727	13.996	0.449066	17.9831	54.7979	24.373	7
84	2918.6	49.7	5	10305	8.55917	-0.496013	0.118863	-0.496013	-0.175486	-28.4195	6.81034	-28.4195	-10.0546	0.495235	0.495235	-0.0935811	0.181074	28.3749	28.3749	-5.3618	10.3748	0.611173	0.202306	0.14051	0.40674	1.33348	4.81156	0.829069	0.827722	136.26	1404156	112.004	1991313	17779	14.767	0.579616	105.783	1296994	10.1837	7.63694	0.840479	15.934	54.6611	21.5162	5
85	2918.6	49.7	6	14120	11.7278	0.812967	0.812967	-0.388107	-0.0219849	46.5796	46.5796	-22.2369	-1.25964	-0.803657	0.395149	-0.803657	-0.0278454	-46.0461	22.6404	-46.0461	-1.59542	0.363026	0.0706548	0.0296995	0.216841	1.69906	4.99838	0.789815	0.786353	134.341	1896900	106.61	2730073	25608	21.2696	0.55139	100.15	2399802	19.9025	11.7138	0.589265	14.4992	51.1512	20.5696	6
86	2918.6	49.7	6	16231	13.4812	1.51739	1.51739	-0.449396	0.454905	86.9401	86.9401	-25.7485	26.0641	1.45967	1.45967	-0.703835	0.0677119	83.6329	83.6329	-40.3268	3.8796	-0.00670345	-0.285037	0.00387866	-0.14587	2.62673	5.25007	1.0185	0.974249	142.564	2313964	123.275	3822147	31005	25.7523	0.523496	93.3726	3273003	29.1146	11.084	0.46304	12.7931	47.6938	19.4843	6
87	2918.6	49.7	6	7369	6.12057	3.00402	3.00402	0.0881637	1.59344	172.118	172.118	5.05141	91.2975	-0.481695	0.254934	-0.481695	-0.123729	-27.5991	14.6066	-27.5991	-7.08916	0.202697	0.0422941	0.00976467	0.122495	1.06857	4.1286	0.903473	0.674854	139.175	1025584	123.699	1372683	11097	9.21699	0.664053	114.707	1138384	8.24297	7.71401	0.742521	18.7484	56.0858	27.0054	6
88	2918.6	49.7	6	7539	6.26177	2.93853	2.93853	-0.499982	1.07567	168.365	168.365	-28.6468	61.6316	0.572568	0.572568	-0.545033	0.004774	32.8057	32.8057	-31.2281	0.27353	0.281047	-0.0569271	-0.0154392	0.11206	1.23868	4.10313	0.868324	0.934885	136.925	1032278	126.726	1346594	10626	8.82579	0.709486	113.586	1382811	10.1117	8.16325	0.619262	18.4332	58.4328	24.3385	6
89	2918.6	49.7	6	6501	5.39963	3.00402	3.00402	-0.47008	1.65509	172.118	172.118	-26.9336	94.8296	-0.967209	0.117963	-0.967209	-0.44932	-55.417	6.75877	-55.417	-25.7441	-0.133483	-2.47263	0.411116	-1.30306	1.65464	3.79623	1.31973	1.3075	150.984	981545	141.017	1262246	8951	7.43456	0.726288	120.382	1176186	8.11519	4.90452	0.665373	18.4386	53.9578	29.7246	6
90	2918.6	49.7	6	5382	4.4702	2.45929	2.45929	-0.869346	0.492539	140.907	140.907	-49.8098	28.2204	-0.834468	0.269781	-0.834468	-0.204071	-47.8115	15.4573	-47.8115	-11.6924	0.0356821	-0.587741	-0.0174143	-0.27603	1.46794	3.65142	0.787037	0.686875	142.618	767568	130.163	1192941	9165	7.6123	0.587234	107.702	1036577	7.99395	5.44571	0.559198	20.1729	54.7956	29.8754	6
91	2918.6	49.7	6	13665	11.3499	1.22415	1.22415	-0.5942	0.0746741	70.1386	70.1386	-34.0452	4.27851	-1.01988	0.572568	-1.01988	-0.128599	-58.4349	32.8057	-58.4349	-7.36818	0.64047	0.102973	0.0864717	0.371722	1.99234	4.75526	1.01292	1.04274	137.877	1884086	108.36	2593933	23938	19.8825	0.57085	102.817	2685586	21.695	10.8892	0.523159	16.484	57.8598	21.6644	6
92	2918.6	49.7	6	19050	15.8226	1.55213	1.55213	-0.275084	0.293883	88.9304	88.9304	-15.7611	16.8383	-1.11535	0.319057	-1.11535	-0.182133	-63.9049	18.2806	-63.9049	-10.4355	0.131765	-0.0261023	-0.00288651	0.0528315	2.16508	4.90291	1.21086	1.19069	133.04	2534409	121.763	3412650	28027	23.2788	0.679702	99.7175	3080895	25.6619	11.8527	0.61658	12.909	40.4118	18.5055	6
93	2918.6	49.7	5	14935	12.4048	0.60196	0.60196	-0.249103	0.00306982	34.4897	34.4897	-14.2725	0.175888	1.22955	1.22955	0.0618715	0.573156	70.4482	70.4482	3.54497	32.8394	0.284067	0.0241751	0.00853694	0.154121	2.73781	4.4387	1.12756	1.13867	134.233	2004766	122.193	2885232	23612	19.6118	0.632517	-1000	-1000	-1000	-1000	-1000	12.533	36.7773	17.1816	5
94	2918.6	49.7	5	7700	6.3955	-0.440314	1.17549e-38	-0.440314	-0.259804	-25.2281	6.73509e-37	-25.2281	-14.8857	0.451166	0.451166	0.155568	0.304554	25.8499	25.8499	8.91337	17.4497	0.285814	0.112608	0.0362383	0.199211	1.17929	4.19349	0.678542	0.66994	135.08	1040116	122.855	1381626	11246	9.34075	0.684688	-1000	-1000	-1000	-1000	-1000	15.3645	37.6746	19.4788	5
95	2918.6	49.7	5	5700	4.73433	2.87698	2.87698	-0.324338	1.03981	164.839	164.839	-18.5832	59.5767	-0.374589	0.103474	-0.374589	-0.18679	-21.4624	5.92864	-21.4624	-10.7023	-0.00285225	-0.281795	0.00150629	-0.142324	1.36497	3.4709	0.875342	0.902593	151.7	864692	138.138	1184117	8572	7.11977	0.664956	-1000	-1000	-1000	-1000	-1000	19.1289	59.3103	26.3661	5
96	2918.6	49.7	6	4373	3.63214	2.93692	2.93692	-0.619542	0.21642	168.273	168.273	-35.4971	12.3999	-0.791769	0.0446474	-0.791769	-0.363948	-45.365	2.55811	-45.365	-20.8527	-0.186612	-1.50932	0.329507	-0.847965	1.49	3.40875	0.93352	0.936201	150.686	658950	140.863	948572	6734	5.59315	0.649391	116.92	1002869	7.12422	4.78135	0.50983	19.1014	57.105	28.6064	6
97	2918.6	49.7	4	3664	3.04326	1.46171	1.46171	-0.65636	0.0645944	83.75	83.75	-37.6067	3.70099	0.556732	0.556732	-0.549542	-0.0998221	31.8984	31.8984	-31.4865	-5.71939	-0.00720713	-0.114844	0.00101967	-0.0610255	1.27997	2.80295	0.585609	0.585128	161.823	592921	139.032	940275	6763	5.61724	0.541771	-1000	-1000	-1000	-1000	-1000	20.1491	59.418	28.2014	4
98	2918.6	49.7	8	17941	14.9015	3.05273	3.05273	-0.653895	2.46062	174.908	174.908	-37.4654	140.983	-0.145364	1.17549e-38	-0.145364	-0.0993416	-8.32872	6.73509e-37	-8.32872	-5.69185	-0.00241925	-0.0339603	0.000118677	-0.0181898	1.46375	4.87029	0.992903	0.998509	172.04	3086572	158.111	3985977	25210	20.939	0.711662	146.572	4900278	27.7685	18.9708	0.536633	22.9237	46.6787	14.3846	8
99	2918.6	49.7	5	11955	9.92963	2.99467	2.99467	-0.402462	0.468018	171.582	171.582	-23.0594	26.8155	-0.120052	1.17549e-38	-0.120052	-0.0950961	-6.87849	6.73509e-37	-6.87849	-5.4486	-0.121632	-0.236404	0.031302	-0.179018	1.61175	4.76398	1.08151	1.08577	174.719	2088767	163.061	2792086	17123	14.2221	0.698184	149.19	2179437	12.1336	7.52818	0.81836	21.8355	42.5054	13.0214	5
100	2918.6	49.7	5	12468	10.3557	2.76952	2.76952	-0.402462	0.540044	158.682	158.682	-23.0594	30.9422	-0.147532	1.17549e-38	-0.147532	-0.0996266	-8.45299	6.73509e-37	-8.45299	-5.70819	-0.0901452	-0.182854	0.0179022	-0.1365	1.64961	4.65078	1.23793	1.17627	171.462	2137789	159.939	2860827	17887	14.8567	0.697043	148.141	2219760	12.4456	7.54455	0.832082	24.2342	42.9276	12.9809	5
101	2918.6	49.7	6	13424	11.1498	2.78383	2.78383	-0.25078	0.443088	159.502	159.502	-14.3686	25.3871	-0.203614	1.17549e-38	-0.203614	-0.115582	-11.6662	6.73509e-37	-11.6662	-6.62236	-0.0514928	-0.145306	0.00868885	-0.0983992	1.5319	4.66548	1.08554	0.978913	170.82	2293090	155.712	3048689	19579	16.262	0.685633	143.155	3161601	18.3436	11.9744	0.607829	26.4219	44.7489	13.5447	6
102	2918.6	49.7	6	16034	13.3176	3.01615	3.01615	-0.25078	0.384098	172.812	172.812	-14.3686	22.0072	-0.191028	1.17549e-38	-0.191028	-0.117074	-10.9451	6.73509e-37	-10.9451	-6.70787	-0.0649523	-0.148159	0.0107882	-0.106556	1.46129	4.8117	0.894219	0.891087	170.268	2730075	153.475	3631058	23659	19.6508	0.677712	140.435	3406451	20.147	13.7871	0.66102	27.0381	48.02	14.5574	6
103	2918.6	49.7	6	16460	13.6714	0.282549	0.282549	-0.188283	-0.0121729	16.1889	16.1889	-10.7878	-0.697456	-0.228033	1.17549e-38	-0.228033	-0.144384	-13.0653	6.73509e-37	-13.0653	-8.27258	-0.0522363	-0.183012	0.0108862	-0.117624	1.5179	4.51119	0.902049	0.90141	167.419	2755713	150.36	3573151	23764	19.738	0.692644	138.873	3390824	20.2802	13.3607	0.674126	28.2519	51.5897	15.8396	6
104	2918.6	49.7	6	13852	11.5053	3.06232	3.06232	-0.119822	1.4242	175.458	175.458	-6.8653	81.6007	-0.142562	0.0265639	-0.142562	-0.0818403	-8.16818	1.522	-8.16818	-4.6891	-0.0374416	-0.118437	0.00493453	-0.0779395	1.44472	4.48345	0.898833	0.90392	166.168	2301764	150.617	3218234	21367	17.7471	0.648289	141.538	2960017	17.3702	12.0233	0.662357	24.5132	50.4988	15.6316	6
105	2918.6	49.7	6	13922	11.5634	2.44995	2.44995	-0.653895	1.57425	140.372	140.372	-37.4654	90.1981	-0.163996	0.0265639	-0.163996	-0.0862548	-9.3963	1.522	-9.3963	-4.94203	-0.0174419	-0.097246	0.00201281	-0.057344	1.42212	4.6081	1.13056	0.919649	167.625	2333670	153.761	3102437	20177	16.7587	0.689994	144.942	2958231	16.952	11.9203	0.682125	21.2016	50.0675	15.7554	6
106	2918.6	49.7	6	16231	13.4812	2.81012	2.81012	-0.207201	0.798871	161.008	161.008	-11.8717	45.7719	-0.181962	1.17549e-38	-0.181962	-0.11957	-10.4257	6.73509e-37	-10.4257	-6.85083	-0.0817449	-0.181811	0.0166083	-0.131778	1.45708	5.04253	0.892378	0.900337	172.902	2806370	155.898	3780052	24247	20.1392	0.669402	142.889	3531145	20.5258	14.087	0.656794	18.6195	47.3955	15.0242	6
107	2918.6	49.7	5	14019	11.644	2.91187	2.91187	-0.102369	0.535318	166.838	166.838	-5.86531	30.6714	-0.16457	1.17549e-38	-0.16457	-0.0884374	-9.42915	6.73509e-37	-9.42915	-5.06709	-0.0637172	-0.155992	0.0108506	-0.109855	1.56055	4.86984	1.01158	0.998918	170.797	2394399	156.125	3339351	21389	17.7654	0.65543	144.784	2392114	13.7229	8.79364	0.848508	19.7754	44.3533	13.9664	5
108	2918.6	49.7	7	17730	14.7263	0.302411	0.302411	-0.196657	-0.0829715	17.3269	17.3269	-11.2676	-4.75391	-0.198752	1.17549e-38	-0.198752	-0.138202	-11.3877	6.73509e-37	-11.3877	-7.91841	-0.0360298	-0.162007	0.00692172	-0.0990183	1.53048	5.11216	1.06337	1.06245	173.744	3080486	158.784	4043742	25467	21.1525	0.696195	145.496	4233228	24.1659	15.7897	0.609382	23.3162	39.2457	12.0731	7
109	2918.6	49.7	6	16944	14.0734	-0.229771	1.17549e-38	-0.229771	-0.169399	-13.1649	6.73509e-37	-13.1649	-9.70585	-0.229146	1.17549e-38	-0.229146	-0.168892	-13.1291	6.73509e-37	-13.1291	-9.67682	-0.0873928	-0.183507	0.0177717	-0.13545	1.65961	4.52897	1.0493	1.0493	165.333	2801407	153.793	3687647	23978	19.9157	0.706648	136.124	3582373	21.8585	13.1709	0.643842	23.42	35.2577	11.2186	6
110	2918.6	49.7	6	16894	14.0319	0.205948	0.205948	-0.176949	-0.0274475	11.7999	11.7999	-10.1385	-1.57262	-0.18005	1.17549e-38	-0.18005	-0.124667	-10.3161	6.73509e-37	-10.3161	-7.14291	-0.0627682	-0.134095	0.00934431	-0.0984318	1.45922	4.98379	0.970406	0.970363	162.634	2747543	151.712	3447651	22725	18.875	0.74341	140.684	3166335	18.6937	12.8107	0.750621	26.9833	41.114	12.6415	6
111	2918.6	49.7	6	15341	12.742	-0.244142	0.0347676	-0.244142	-0.10539	-13.9883	1.99204	-13.9883	-6.03843	-0.239903	1.17549e-38	-0.239903	-0.143842	-13.7454	6.73509e-37	-13.7454	-8.24152	-0.0698133	-0.172976	0.0135885	-0.121395	1.48074	4.74169	1.1266	1.14747	152.013	2332034	143.788	3005161	20900	17.3592	0.734019	132.168	3191667	20.0574	13.5455	0.635278	30.4777	42.0104	13.4509	6
112	2918.6	49.7	5	17615	14.6307	-0.301015	0.107392	-0.301015	-0.0922905	-17.2469	6.1531	-17.2469	-5.28786	-0.293174	1.17549e-38	-0.293174	-0.145412	-16.7976	6.73509e-37	-16.7976	-8.3315	-0.148154	-0.234242	0.038198	-0.191198	1.54375	4.63345	0.935426	0.938634	165.009	2906640	150.365	3887987	25857	21.4764	0.681247	138.314	2548708	15.3051	9.91425	0.955937	30.0983	45.2588	14.044	5
113	2918.6	49.7	7	21539	17.89	-0.277557	1.17549e-38	-0.277557	-0.106189	-15.9029	6.73509e-37	-15.9029	-6.08421	-0.265736	1.17549e-38	-0.265736	-0.13473	-15.2255	6.73509e-37	-15.2255	-7.71946	-0.0211973	-0.117812	0.0029927	-0.0695045	1.45757	5.63168	1.03638	1.02835	162.664	3503618	149.561	4496702	30066	24.9723	0.716391	139.467	4844385	28.8503	19.7934	0.620097	15.9972	43.6704	14.8947	7
114	2918.6	49.7	6	16530	13.7296	-0.226611	0.0704414	-0.226611	-0.0919586	-12.9839	4.036	-12.9839	-5.26884	-0.182932	1.17549e-38	-0.182932	-0.10833	-10.4812	6.73509e-37	-10.4812	-6.20687	-0.0217224	-0.0953232	0.00249477	-0.0585228	1.46806	5.24422	0.991494	0.996421	163.311	2699536	150.528	3589190	23844	19.8044	0.693256	141.447	3283866	19.283	13.135	0.712004	19.1046	40.7576	13.2258	6
115	2918.6	49.7	6	18074	15.012	-0.226611	0.0563537	-0.226611	-0.0879334	-12.9839	3.22883	-12.9839	-5.03821	-0.163861	1.17549e-38	-0.163861	-0.114736	-9.38854	6.73509e-37	-9.38854	-6.57389	-0.0315161	-0.112868	0.00403813	-0.0721918	1.34462	5.47509	0.950457	0.933788	152.89	2763340	141.871	3632033	25601	21.2638	0.705988	131.719	3416561	21.544	16.0223	0.696807	16.484	38.3241	13.5472	6
116	2918.6	49.7	6	15624	12.977	-0.207113	1.17549e-38	-0.207113	-0.156498	-11.8667	6.73509e-37	-11.8667	-8.96665	-0.205809	1.17549e-38	-0.205809	-0.14537	-11.792	6.73509e-37	-11.792	-8.32907	-0.0841065	-0.168477	0.0157958	-0.126292	1.50193	4.88006	1.02037	1.02287	166.407	2599948	152.613	3476832	22782	18.9224	0.685805	134.617	3447488	21.271	14.1625	0.610083	20.1433	36.9758	12.0001	6
117	2918.6	49.7	6	15103	12.5443	0.350256	0.350256	-0.185401	-0.0429728	20.0682	20.0682	-10.6227	-2.46216	-0.186295	1.17549e-38	-0.186295	-0.138663	-10.6739	6.73509e-37	-10.6739	-7.9448	-0.108823	-0.17924	0.0214246	-0.144031	1.23137	4.89029	0.719578	0.719473	161.601	2440666	150.282	3193188	21248	17.6483	0.710796	138.495	3090363	18.5336	15.0512	0.676843	16.5613	34.2619	12.715	6
118	2918.6	49.7	6	16487	13.6938	-0.174133	0.0208283	-0.174133	-0.0929746	-9.97707	1.19337	-9.97707	-5.32705	-0.193701	1.17549e-38	-0.193701	-0.128603	-11.0982	6.73509e-37	-11.0982	-7.36843	-0.0451239	-0.126589	0.00653727	-0.0858565	1.63909	5.14476	0.895815	0.894941	155.09	2556972	141.729	3511907	24779	20.581	0.665362	122.892	3519003	23.7837	14.5103	0.575766	30.4823	38.5131	12.8227	6
119	2918.6	49.7	6	17433	14.4796	-0.196657	1.17549e-38	-0.196657	-0.142994	-11.2676	6.73509e-37	-11.2676	-8.19296	-0.198752	1.17549e-38	-0.198752	-0.142529	-11.3877	6.73509e-37	-11.3877	-8.1663	-0.0629807	-0.137026	0.00964207	-0.100003	1.81285	4.76167	1.01763	1.01585	162.315	2829630	147.628	3831839	25956	21.5586	0.671637	125.421	3859041	25.556	14.0972	0.566582	26.6718	37.2379	11.7734	6
120	2918.6	49.7	5	24150	20.0586	0.284527	0.284527	-0.170044	0.00869169	16.3022	16.3022	-9.74278	0.497997	-0.914592	1.17549e-38	-0.914592	-0.274512	-52.4022	6.73509e-37	-52.4022	-15.7284	-0.0457054	-0.155295	0.00873559	-0.1005	2.19807	5.33127	1.04622	1.04497	147.945	3572881	135.833	4731753	34835	28.9334	0.693268	115.186	2989203	21.5546	9.80615	0.930596	34.0029	41.1605	14.6665	5
121	2918.6	49.7	6	14530	12.0684	0.361979	0.361979	-0.196161	-0.00541134	20.7399	20.7399	-11.2392	-0.310047	-0.194297	1.17549e-38	-0.194297	-0.134436	-11.1324	6.73509e-37	-11.1324	-7.70264	-0.110585	-0.189043	0.0229367	-0.149814	1.26295	4.86509	0.793468	0.793067	159.306	2314718	147.326	3060837	20776	17.2562	0.699365	134.131	2990344	18.5173	14.662	0.651737	30.3863	34.7689	12.1396	6
122	2918.6	49.7	6	15137	12.5726	-0.217712	1.17549e-38	-0.217712	-0.159521	-12.474	6.73509e-37	-12.474	-9.13986	-0.218764	1.17549e-38	-0.218764	-0.155962	-12.5343	6.73509e-37	-12.5343	-8.93597	-0.111569	-0.197778	0.0242735	-0.154673	1.41375	4.50875	0.957102	0.957422	164.226	2485889	152.112	3228876	21227	17.6308	0.713101	135.768	3147295	19.2541	13.6191	0.652981	26.8879	33.3376	11.1568	6
123	2918.6	49.7	6	14337	11.9081	-0.229771	1.17549e-38	-0.229771	-0.168914	-13.1649	6.73509e-37	-13.1649	-9.67808	-0.229146	1.17549e-38	-0.229146	-0.168419	-13.1291	6.73509e-37	-13.1291	-9.64968	-0.137867	-0.228701	0.0346898	-0.183284	1.39555	4.65682	0.971577	0.97175	165.483	2372527	153.581	3010032	19599	16.2786	0.731517	135.049	3094012	19.0289	13.6354	0.62579	20.3147	33.1556	11.301	6
124	2918.6	49.7	6	14746	12.2478	2.3584	2.3584	-0.238907	0.368529	135.126	135.126	-13.6884	21.1152	-0.220507	1.17549e-38	-0.220507	-0.145968	-12.6341	6.73509e-37	-12.6341	-8.36336	-0.0862199	-0.224819	0.0216546	-0.155519	10.9413	13.8286	0.9195	0.920762	173.085	2552311	121.227	13103529	108091	89.7787	0.136422	71.3214	12307504	143.329	13.0998	0.0854524	17.5158	50.9158	16.4244	6
125	2918.6	49.7	3	5	0.00415292	1.90891	1.90891	-0.407202	0.777791	109.372	109.372	-23.3309	44.5642	-0.224036	0.194278	-0.224036	0.0385911	-12.8363	11.1313	-12.8363	2.2111	0.0142785	-2.43194	-0.00522426	-1.20883	0.859701	0.338772	0.583616	0.581915	150.8	754	158.115	4111	26	0.0215952	0.192308	145.799	8063	0.045933	0.0534291	0.0904125	22.6963	55.7044	29.5207	3
126	2918.6	49.7	6	10491	8.71366	2.72314	2.72314	-0.343268	1.32796	156.025	156.025	-19.6678	76.0863	-0.210619	0.07652	-0.210619	-0.0679116	-12.0676	4.38428	-12.0676	-3.89105	-0.0599633	-0.167648	0.0111846	-0.113806	1.38499	3.93531	0.962291	0.836826	165.264	1733781	151.988	2381801	15671	13.0161	0.669453	142.509	2179863	12.7049	9.17329	0.685851	19.8633	53.2412	17.2266	6
127	2918.6	49.7	6	9514	7.90218	3.06232	3.06232	-0.186925	1.52266	175.458	175.458	-10.71	87.2419	0.119268	0.119268	-0.0980519	0.029857	6.83354	6.83354	-5.61796	1.71068	0.198137	0.0266379	0.00597327	0.112387	1.32391	3.64867	0.740356	0.750184	167.16	1590358	150.835	2081379	13799	11.4612	0.68947	143.567	1879461	10.8733	8.21301	0.726749	22.8712	53.0441	17.2334	6
128	2918.6	49.7	6	9717	8.07079	2.88511	2.88511	-0.335483	0.970745	165.305	165.305	-19.2217	55.6196	-0.211918	0.0808167	-0.211918	-0.0623199	-12.142	4.63045	-12.142	-3.57067	-0.0344897	-0.141251	0.00539596	-0.0878706	1.48978	4.16162	0.883288	0.749396	162.596	1579946	149.21	2384680	15982	13.2744	0.607997	135.113	2182136	13.4143	9.00417	0.601657	25.8431	53.8108	16.9988	6
129	2918.6	49.7	4	3803	3.15871	3.08588	3.08588	-0.30056	1.33735	176.808	176.808	-17.2208	76.6247	0.2104	0.2104	-0.0698282	0.0784219	12.055	12.055	-4.00086	4.49325	0.15317	0.0269246	0.0044992	0.0900472	1.23227	2.7504	0.898911	0.881348	162.504	618003	150.499	818111	5436	4.51506	0.699595	-1000	-1000	-1000	-1000	-1000	23.7941	55.1739	18.2623	4
130	2918.6	49.7	5	4258	3.53663	2.97261	2.97261	-0.30056	1.62278	170.318	170.318	-17.2208	92.9787	0.2104	0.2104	-0.0669471	0.0549742	12.055	12.055	-3.83579	3.14979	0.161538	0.0628245	0.0117603	0.112181	1.15188	3.67679	0.834153	0.854088	159.879	680766	147.818	1012108	6847	5.68701	0.621878	-1000	-1000	-1000	-1000	-1000	21.5838	55.1978	18.4556	5
131	2918.6	49.7	6	15192	12.6182	2.91476	2.91476	-0.238907	0.973749	167.003	167.003	-13.6884	55.7917	-0.371681	0.0939001	-0.371681	-0.156093	-21.2958	5.38008	-21.2958	-8.94345	-0.0276355	-0.210786	0.00695242	-0.119211	1.86437	5.137	1.10017	0.942425	167.13	2539040	148.6	3686473	24808	20.6051	0.612383	130.454	3232823	20.583	11.0402	0.613043	16.7325	54.5904	18.1207	6
132	2918.6	49.7	6	21831	18.1325	2.7471	2.7471	-1.14915	0.580373	157.397	157.397	-65.8414	33.2529	-1.30358	1.17549e-38	-1.30358	-0.422706	-74.6899	6.73509e-37	-74.6899	-24.2192	-0.035653	-0.286425	0.0122824	-0.161039	2.12476	5.1054	1.1803	1.27728	164.794	3597614	148.79	4918686	33058	27.4575	0.660385	128.944	3954527	25.4728	11.9886	0.711838	14.1048	52.0867	18.0306	6
133	2918.6	49.7	6	20337	16.8916	-0.745592	0.404376	-0.745592	-0.136885	-42.7192	23.1691	-42.7192	-7.84295	-0.6104	1.17549e-38	-0.6104	-0.226796	-34.9733	6.73509e-37	-34.9733	-12.9944	-0.0694158	-0.161198	0.0124586	-0.115307	1.53817	5.45574	1.0371	1.03738	169.473	3446580	155.088	4526554	29187	24.2423	0.696783	145.21	4024453	23.0194	14.9654	0.7338	14.6577	47.7779	16.378	6
134	2918.6	49.7	6	23957	19.8983	1.62228	1.62228	-0.280333	0.180348	92.9499	92.9499	-16.0619	10.3332	1.51888	1.51888	-0.793135	-0.0494755	87.0256	87.0256	-45.4433	-2.83474	-0.0654095	-0.597725	0.0442871	-0.331567	2.25277	5.68561	1.46804	1.41924	152.099	3643827	141.333	4767303	33731	28.0164	0.710237	117.758	4010284	28.2858	12.556	0.703474	12.3872	44.0748	16.6499	6
135	2918.6	49.7	5	26692	22.17	1.4544	1.4544	-0.206555	0.245037	83.3309	83.3309	-11.8347	14.0396	-0.920798	1.17549e-38	-0.920798	-0.272007	-52.7579	6.73509e-37	-52.7579	-15.5849	-0.0153218	-0.0938448	0.00171675	-0.0545833	2.45566	5.59861	1.17394	1.19432	145.057	3871853	132.328	5433529	41061	34.1046	0.650057	110.07	3490338	26.3379	10.7254	0.841751	13.2834	40.1676	15.5216	5
136	2918.6	49.7	6	22978	19.0852	1.38733	1.38733	-0.358924	0.300435	79.488	79.488	-20.5648	17.2136	-0.91935	1.17549e-38	-0.91935	-0.371034	-52.6749	6.73509e-37	-52.6749	-21.2587	-0.0749603	-0.229629	0.0195075	-0.152294	2.04016	5.28712	1.46447	1.36676	149.143	3427014	141.159	4266682	30226	25.1052	0.760206	118.601	3936304	27.5667	13.512	0.692327	13.0442	35.9803	14.8111	6
137	2918.6	49.7	6	15967	13.2619	-0.218542	1.17549e-38	-0.218542	-0.161555	-12.5215	6.73509e-37	-12.5215	-9.25641	-0.247664	1.17549e-38	-0.247664	-0.190893	-14.1901	6.73509e-37	-14.1901	-10.9373	-0.137032	-0.271577	0.0412025	-0.204304	1.53874	4.6155	1.03517	1.03518	165.308	2639479	154.4	3421809	22162	18.4074	0.720467	134.696	3236316	19.9563	12.9692	0.664549	23.6272	31.2355	10.705	6
138	2918.6	49.7	6	13139	10.913	0.668487	0.668487	-0.197344	0.0146695	38.3015	38.3015	-11.307	0.840502	-0.230622	0.0385998	-0.230622	-0.162136	-13.2137	2.21161	-13.2137	-9.28973	-0.122561	-0.314766	0.043471	-0.218664	1.48517	4.46193	1.03694	1.03714	166.003	2181107	153.023	2854947	18657	15.4962	0.70424	131.421	2935574	18.5529	12.4922	0.588211	23.824	27.2918	10.7837	6
139	2918.6	49.7	6	10802	8.97197	0.658248	0.658248	-0.206365	0.00316081	37.7148	37.7148	-11.8238	0.181101	-0.287233	0.0385998	-0.287233	-0.157817	-16.4572	2.21161	-16.4572	-9.04227	-0.0407907	-0.315542	0.0190218	-0.178166	1.40663	4.15537	0.940825	0.940728	165.875	1791785	146.387	2371172	16198	13.4538	0.666872	130.03	2275730	14.5365	10.3343	0.617204	24.1001	23.8939	11.0678	6
140	2918.6	49.7	6	13351	11.0891	3.10379	3.10379	-0.244987	0.545081	177.834	177.834	-14.0367	31.2308	-0.247664	1.17549e-38	-0.247664	-0.13905	-14.1901	6.73509e-37	-14.1901	-7.967	-0.0825581	-0.149358	0.0135966	-0.115958	1.22496	4.37214	0.853827	0.876587	162.573	2170516	150.82	2810383	18634	15.4771	0.716486	140.016	2705964	16.052	13.1041	0.690827	20.5267	29.1587	11.3044	6
141	2918.6	49.7	6	13572	11.2727	2.35403	2.35403	-1.90017	0.566912	134.876	134.876	-108.872	32.4817	-0.383573	0.0430884	-0.383573	-0.152903	-21.9771	2.46879	-21.9771	-8.76067	0.0146255	-0.0597181	-0.000739346	-0.0225463	1.43206	4.75305	1.65469	0.779627	161.481	2191622	149.453	3078742	20600	17.11	0.658835	138.275	2778396	16.6892	11.6539	0.675449	20.5649	25.2311	11.7213	6
142	2918.6	49.7	6	15021	12.4762	2.89951	2.89951	-0.244987	0.479262	166.13	166.13	-14.0367	27.4597	-0.187555	1.17549e-38	-0.187555	-0.139329	-10.7461	6.73509e-37	-10.7461	-7.98296	-0.0310081	-0.0980301	0.00344803	-0.0645191	1.34341	4.84641	0.999716	1.00758	156.661	2353205	143.899	2983034	20730	17.218	0.724602	134.582	2957686	18.2536	13.5875	0.683494	17.1009	30.4736	12.439	6
143	2918.6	49.7	6	16465	13.6756	3.10379	3.10379	1.79645	2.61209	177.834	177.834	102.929	149.662	-0.480344	1.17549e-38	-0.480344	-0.207124	-27.5217	6.73509e-37	-27.5217	-11.8673	-0.0120815	-0.0375567	0.000509229	-0.0248191	1.84038	4.96529	1.26751	1.22762	153.475	2526959	143.263	3549777	24778	20.5802	0.664501	128.711	3200371	20.6524	11.2218	0.662179	17.5546	26.6782	12.5271	6
144	2918.6	49.7	6	13866	11.5169	-0.204279	1.17549e-38	-0.204279	-0.157944	-11.7043	6.73509e-37	-11.7043	-9.04953	-0.233554	1.17549e-38	-0.233554	-0.139321	-13.3817	6.73509e-37	-13.3817	-7.98248	-0.0884867	-0.160476	0.015631	-0.124482	1.18919	4.70718	0.95169	0.958632	162.135	2248159	151.126	2836185	18767	15.5876	0.73885	142.069	2668413	15.6005	13.1186	0.738237	26.9335	29.3442	11.0833	6
145	2918.6	49.7	6	14592	12.1199	0.36556	0.36556	-0.185277	-0.0560713	20.9451	20.9451	-10.6156	-3.21265	-0.20004	1.17549e-38	-0.20004	-0.128416	-11.4614	6.73509e-37	-11.4614	-7.35768	-0.0122961	-0.0560992	0.000776433	-0.0341976	1.32393	4.64354	0.891564	0.888247	156.091	2277678	143.332	2829513	19741	16.3966	0.739172	136.616	2933466	17.8346	13.4709	0.679571	30.2583	30.9468	12.0626	6
146	2918.6	49.7	6	20186	16.7662	0.543506	0.543506	-0.348093	0.315906	31.1406	31.1406	-19.9443	18.1001	-0.971584	1.17549e-38	-0.971584	-0.39038	-55.6677	6.73509e-37	-55.6677	-22.3672	-0.0438237	-0.177875	0.00902735	-0.110849	1.98756	5.11061	1.412	1.16618	153.52	3098947	143.434	3877320	27032	22.4524	0.746745	119.811	3537091	24.5208	12.3371	0.683753	33.8308	32.8379	13.4807	6
147	2918.6	49.7	6	19342	16.0652	0.949398	0.949398	-0.881067	-0.00613918	54.3965	54.3965	-50.4814	-0.351749	-1.18641	1.17549e-38	-1.18641	-0.496403	-67.9761	6.73509e-37	-67.9761	-28.4418	-0.138273	-0.585938	0.0910676	-0.362105	2.2022	4.63093	1.68913	1.71254	149.287	2887512	140.699	3578121	25431	21.1226	0.760568	120.178	3041302	21.0193	9.54471	0.764304	33.3241	29.1223	13.0001	6
148	2918.6	49.7	6	15864	13.1764	-1.16891	1.17549e-38	-1.16891	-0.368044	-66.9735	6.73509e-37	-66.9735	-21.0874	-0.529781	1.17549e-38	-0.529781	-0.226968	-30.3542	6.73509e-37	-30.3542	-13.0043	-0.0507897	-0.10531	0.00592913	-0.0780498	1.7856	4.60902	1.31357	1.46758	153.185	2430130	142.208	3266099	22967	19.076	0.69073	128.078	3072690	19.9264	11.1595	0.661253	30.2143	27.0918	12.0272	6
149	2918.6	49.7	6	13636	11.3258	-1.30773	0.0177706	-1.30773	-0.320389	-74.9276	1.01818	-74.9276	-18.3569	-0.414996	1.17549e-38	-0.414996	-0.178968	-23.7775	6.73509e-37	-23.7775	-10.2541	0.000888972	-0.0305148	9.84277e-06	-0.0148129	1.55924	4.62044	1.05335	1.05557	160.013	2181944	147.371	2934607	19913	16.5394	0.684779	133.564	2918016	18.146	11.6378	0.62415	27.3775	25.3651	11.5336	6
150	2918.6	49.7	6	20909	17.3667	0.818139	0.818139	-0.348093	0.14671	46.8759	46.8759	-19.9443	8.40586	-0.877829	1.17549e-38	-0.877829	-0.371351	-50.2959	6.73509e-37	-50.2959	-21.2768	-0.0815652	-0.254234	0.0232283	-0.1679	1.91199	5.39934	1.28846	1.23353	152.75	3193851	142.389	4031749	28315	23.518	0.738443	118.546	3809046	26.6878	13.9581	0.650736	34.1692	36.8893	13.9581	6
151	2918.6	49.7	6	20228	16.8011	1.17581	1.17581	-0.358924	0.290847	67.3689	67.3689	-20.5648	16.6643	-1.00794	1.17549e-38	-1.00794	-0.41201	-57.7505	6.73509e-37	-57.7505	-23.6065	-0.0471681	-0.183525	0.00998318	-0.115347	2.08032	4.41292	1.50839	1.20613	154.254	3120252	142.583	3925305	27530	22.866	0.734762	120.656	3581168	24.6524	11.8503	0.681519	13.5088	32.0269	14.1695	6
152	2918.6	49.7	7	26189	21.7522	-0.614407	0.572945	-0.614407	-0.0847889	-35.2029	32.8273	-35.2029	-4.85805	-1.47956	1.17549e-38	-1.47956	-0.523263	-84.7726	6.73509e-37	-84.7726	-29.9807	-0.0565334	-0.488254	0.0331271	-0.272394	2.48899	5.66146	1.42811	1.41754	149.684	3920070	136.888	5363289	39180	32.5423	0.668428	111.021	5266815	39.4028	15.8308	0.552046	33.9977	45.1999	15.3455	7
153	2918.6	49.7	6	22199	18.4381	-0.887547	0.442081	-0.887547	-0.18585	-50.8527	25.3294	-50.8527	-10.6484	-0.700226	1.17549e-38	-0.700226	-0.244817	-40.12	6.73509e-37	-40.12	-14.027	-0.0631118	-0.174563	0.0124602	-0.118837	1.71593	5.10423	1.10459	1.10349	165.142	3665979	150.065	4807624	32037	26.6094	0.692918	137.198	4143241	25.0828	14.6176	0.73509	31.2904	48.8777	15.343	6
154	2918.6	49.7	6	25478	21.1616	2.59714	2.59714	-1.32954	0.599655	148.805	148.805	-76.177	34.3577	1.43384	1.43384	-0.648112	0.0546446	82.1528	82.1528	-37.1341	3.1309	-0.0415248	-0.357117	0.0183356	-0.199321	2.65722	5.51485	1.31861	1.44223	161.27	4108849	147.539	5685712	38537	32.0082	0.661131	118.498	4641999	32.5371	12.2448	0.650383	31.9445	52.9975	16.8511	6
155	2918.6	49.7	6	19451	16.1557	2.65107	2.65107	-1.32954	0.464689	151.895	151.895	-76.177	26.6247	-1.33163	1.0332	-1.33163	-0.481783	-76.2969	59.1978	-76.2969	-27.6041	-0.182062	-2.33635	0.484493	-1.25921	3.20055	5.23493	2.21922	2.53355	160.475	3121394	149.58	3944729	26372	21.9042	0.737563	111.552	3477153	25.89	8.08924	0.624013	34.3328	49.4044	16.5101	6
156	2918.6	49.7	6	19078	15.8459	1.18668	1.18668	-0.693592	0.159406	67.992	67.992	-39.7399	9.13332	-1.47956	1.0332	-1.47956	-0.351077	-84.7726	59.1978	-84.7726	-20.1153	-0.155221	-1.73508	0.31058	-0.945152	2.37547	5.55478	3.16601	1.66563	150.295	2867330	136.299	3814882	27989	23.2472	0.681625	109.305	3014173	22.9039	9.64184	0.691841	35.1875	45.2945	17.1927	6
157	2918.6	49.7	7	13582	11.281	-0.911503	0.704183	-0.911503	-0.0616234	-52.2253	40.3467	-52.2253	-3.53076	1.19046	1.19046	-1.03796	-0.46762	68.2083	68.2083	-59.4707	-26.7927	-0.145312	-3.09971	0.591669	-1.62251	2.63273	5.73558	1.53004	2.79731	169.623	2303815	153.458	2944243	19186	15.9356	0.707912	109.313	2783489	21.1496	8.03334	0.53339	36.2546	40.4191	15.9058	7
158	2918.6	49.7	6	11982	9.95206	-1.28229	0.83697	-1.28229	-0.374191	-73.4698	47.9549	-73.4698	-21.4396	-0.709571	0.0430884	-0.709571	-0.311183	-40.6554	2.46879	-40.6554	-17.8295	-0.021662	-0.161217	0.00399993	-0.0914396	1.53313	4.30686	1.05752	0.985181	167.949	2012362	155.19	2645674	17048	14.1598	0.702839	142.372	2257255	13.1686	8.58934	0.755742	20.8876	22.0695	11.8182	6
159	2918.6	49.7	7	5432	4.51173	2.73624	2.73624	-0.171697	1.08668	156.775	156.775	-9.83749	62.2624	-0.182866	0.119759	-0.182866	0.00865773	-10.4774	6.8617	-10.4774	0.496051	-0.0555445	-0.17768	0.0112542	-0.116612	1.17312	3.58154	0.916015	0.915941	140.237	761768	132.71	965727	7277	6.04416	0.746461	118.707	1305121	9.13183	7.78421	0.494067	19.9752	20.6468	21.7566	7
160	2918.6	49.7	6	5667	4.70692	2.50756	2.50756	-0.352464	0.632715	143.672	143.672	-20.1947	36.2519	-0.459618	0.379683	-0.459618	-0.0532731	-26.3341	21.7542	-26.3341	-3.05232	-0.0962375	-0.347346	0.0377665	-0.221792	1.18128	3.40967	0.815985	0.817977	136.136	771485	129.377	1047950	8100	6.72773	0.69963	116.833	972248	6.91186	5.85116	0.680992	21.0395	18.3727	21.7097	6
161	2918.6	49.7	5	5119	4.25176	2.81605	2.81605	-0.109124	1.05222	161.348	161.348	-6.25235	60.2876	-0.22809	0.110648	-0.22809	-0.0438403	-13.0686	6.33967	-13.0686	-2.51187	-0.0555471	-0.177935	0.0109103	-0.116741	1.00074	3.30557	0.838509	0.821666	140.897	721252	134.472	933771	6944	5.76758	0.737183	127.678	614643	3.99844	3.99547	1.06336	20.5926	19.0567	19.5067	5
162	2918.6	49.7	6	5767	4.78998	2.71513	2.71513	-0.301477	0.929404	155.565	155.565	-17.2734	53.2509	0.289994	0.289994	0.011673	0.112345	16.6154	16.6154	0.668811	6.43691	0.483287	0.161768	0.0883617	0.322527	1.23817	3.78172	1.09262	0.845834	148.405	855853	130.91	1091397	8337	6.92458	0.691736	119.064	1198794	8.36272	6.75408	0.572778	19.9822	20.7561	18.1532	6
163	2918.6	49.7	6	5155	4.28166	2.85413	2.85413	-0.301477	1.81686	163.53	163.53	-17.2734	104.099	-0.201226	0.151497	-0.201226	-0.0321305	-11.5294	8.68014	-11.5294	-1.84094	0.166466	0.013021	0.00335926	0.0897435	1.08017	3.21934	0.853718	0.831206	145.011	747532	138.573	949639	6853	5.69199	0.752225	126.97	870932	5.69726	5.27444	0.751529	20.8908	18.1794	17.2308	6
164	2918.6	49.7	6	5653	4.69529	2.85413	2.85413	-0.39149	0.763158	163.53	163.53	-22.4307	43.7257	-0.446263	0.0227541	-0.446263	-0.217718	-25.569	1.30371	-25.569	-12.4743	-0.0860307	-0.619857	0.0674891	-0.352944	1.77595	3.10537	1.0715	0.986383	144.717	818087	137.008	1191559	8697	7.22359	0.649994	113.725	1148734	8.38972	4.72407	0.559648	21.6279	17.0071	19.4289	6
165	2918.6	49.7	5	5444	4.5217	3.03439	3.03439	-0.165429	1.60015	173.858	173.858	-9.47836	91.682	0.115822	0.115822	-0.0528579	0.0335306	6.63611	6.63611	-3.02854	1.92116	-0.0608836	-0.177499	0.01335	-0.119191	1.25571	3.58552	0.830016	1.01293	149.183	812154	139.799	1046815	7488	6.21941	0.72703	122.83	753471	5.09503	4.05749	0.887474	19.3716	22.4299	23.4075	5
166	2918.6	49.7	6	5497	4.56572	2.82745	2.82745	-0.0847911	1.06108	162.001	162.001	-4.85817	60.7952	0.290414	0.290414	-0.0412186	0.121581	16.6395	16.6395	-2.36165	6.96607	0.346844	0.123385	0.0488912	0.235114	1.14061	3.81217	0.900007	0.74264	142.429	782934	127.63	1137308	8911	7.40134	0.616878	109.184	1068572	8.12881	7.12675	0.561672	19.301	22.5938	20.2438	6
167	2918.6	49.7	5	4671	3.87966	3.03439	3.03439	-0.609035	0.718528	173.858	173.858	-34.8951	41.1686	0.271307	0.271307	-0.0412186	0.097217	15.5447	15.5447	-2.36165	5.57012	0.190779	0.0910698	0.0189267	0.140924	1.14426	3.60695	0.829377	0.831513	141.651	661652	130.985	962869	7351	6.10562	0.635424	114.191	734372	5.34155	4.66811	0.726317	18.6004	24.3135	21.9565	5
168	2918.6	49.7	7	4311	3.58065	2.47488	2.47488	-1.25092	0.428702	141.8	141.8	-71.6724	24.5628	0.344637	0.344637	-0.16277	0.130732	19.7463	19.7463	-9.32603	7.49041	0.237416	0.0579474	0.0178421	0.147682	0.942372	4.11863	0.850941	0.62063	141.443	609759	129.274	928319	7181	5.96442	0.600334	124.837	1261067	8.39032	8.90341	0.42676	17.7427	26.1219	21.0434	7
169	2918.6	49.7	6	5489	4.55908	2.1554	2.1554	-1.25092	1.365	123.496	123.496	-71.6724	78.2087	0.117346	0.117346	-0.0528579	0.0149038	6.72345	6.72345	-3.02854	0.853923	-0.0537028	-0.165864	0.0101809	-0.109784	1.19029	4.41904	1.01117	0.506578	151.875	833640	138.13	1260709	9127	7.58074	0.601402	121.69	1113800	7.60216	6.38683	0.599708	18.5593	24.6896	24.529	6
170	2918.6	49.7	6	6366	5.2875	2.79823	2.79823	-0.169794	0.603129	160.327	160.327	-9.72848	34.5568	0.271307	0.271307	-0.192068	0.116605	15.5447	15.5447	-11.0047	6.681	0.270184	0.101894	0.032218	0.186039	1.14173	4.26465	0.65793	0.691217	138.73	883153	126.12	1250607	9916	8.23607	0.641993	106.02	1183309	9.27026	8.11947	0.570372	17.5843	24.6361	18.3523	6
171	2918.6	49.7	6	7656	6.35895	2.82487	2.82487	-0.24793	1.03294	161.853	161.853	-14.2053	59.1831	-0.303465	0.290414	-0.303465	0.0366796	-17.3873	16.6395	-17.3873	2.10159	0.219977	0.0290697	0.00805664	0.124523	1.16645	3.74506	1.14373	0.88545	144.758	1108267	132.55	1444396	10897	9.05088	0.702579	118.969	1352227	9.4406	8.09343	0.673575	18.3555	22.5154	16.9886	6
172	2918.6	49.7	7	8339	6.92624	2.84758	2.84758	-0.24793	1.46645	163.154	163.154	-14.2053	84.0217	-0.776741	0.184709	-0.776741	-0.0710003	-44.504	10.5831	-44.504	-4.06802	0.169505	-0.160333	-0.0252517	0.00458575	1.76833	3.36831	0.867634	0.904378	144.98	1208991	135.894	1705329	12549	10.423	0.664515	116.747	1946869	13.8508	7.83273	0.50006	19.7525	19.5783	15.308	7
173	2918.6	49.7	5	11697	9.71534	2.72679	2.72679	-0.218847	1.0962	156.233	156.233	-12.539	62.8078	-0.97874	0.184709	-0.97874	-0.308847	-56.0777	10.5831	-56.0777	-17.6956	-0.237225	-0.954163	0.253514	-0.595694	2.1943	3.88551	1.61217	1.53834	147.725	1727939	137.725	2300702	16705	13.8749	0.700209	117.379	1465253	10.3682	4.72506	0.937031	17.7887	21.6382	14.4352	5
174	2918.6	49.7	7	12291	10.2087	2.82487	2.82487	-0.859584	1.02977	161.853	161.853	-49.2505	59.0017	-1.15605	0.17754	-1.15605	-0.417968	-66.237	10.1723	-66.237	-23.9478	-0.145006	-0.96233	0.172654	-0.553668	2.18823	4.29274	1.48863	1.50037	149.789	1841053	138.953	2420279	17418	14.4671	0.705649	112.631	2738215	20.1926	9.22782	0.505567	15.7758	24.0335	15.3071	7
175	2918.6	49.7	7	9902	8.22444	2.90044	2.90044	-0.528329	0.870028	166.183	166.183	-30.271	49.849	-0.445338	0.344637	-0.445338	0.0174004	-25.516	19.7463	-25.516	0.99697	0.219341	-0.219794	-0.0416469	-0.000226845	1.77407	4.46008	0.933313	0.875982	138.557	1371987	123.617	2124356	17185	14.2736	0.5762	100.56	2241451	18.5134	10.4356	0.444243	15.6374	26.5917	17.1628	7
176	2918.6	49.7	5	4464	3.70773	1.76435	1.76435	-0.712581	0.305089	101.09	101.09	-40.8279	17.4803	0.314759	0.314759	-0.16277	0.188035	18.0344	18.0344	-9.32603	10.7736	0.298543	0.12392	0.0400314	0.211231	1.14823	3.81286	0.882383	0.915546	145.654	650200	132.103	1027891	7781	6.46278	0.573705	-1000	-1000	-1000	-1000	-1000	16.7507	28.2064	20.0912	5
177	2918.6	49.7	5	1536	1.27578	2.78474	2.78474	-0.712581	1.58768	159.554	159.554	-40.8279	90.9676	-0.255765	0.199136	-0.255765	-0.0380061	-14.6543	11.4096	-14.6543	-2.17759	-0.0195048	-0.300371	0.00667933	-0.159938	0.653479	3.4893	0.435384	0.393036	143.558	220505	129.9	462963	3564	2.9602	0.430976	121.842	356391	2.42948	3.71776	0.525124	17.2809	27.9199	23.0261	5
178	2918.6	49.7	4	1229	1.02079	2.46249	2.46249	1.01485	1.90099	141.09	141.09	58.1467	108.919	0.309769	0.309769	-0.255765	-0.029352	17.7484	17.7484	-14.6543	-1.68174	-0.00192054	-0.0679564	0.00018114	-0.0349385	0.769369	3.1445	1.76427	0.661017	155.766	191437	142.345	424331	2981	2.47597	0.412278	-1000	-1000	-1000	-1000	-1000	17.0026	29.0988	21.8198	4
179	2918.6	49.7	4	3651	3.03246	0.306398	0.306398	-0.26556	-0.0803708	17.5553	17.5553	-15.2155	-4.60491	0.314759	0.314759	-0.199631	0.167689	18.0344	18.0344	-11.438	9.60789	0.071366	0.007395	0.000626036	0.0393805	0.983093	3.11836	0.475703	0.467066	135.336	494113	125.171	769800	6150	5.10809	0.593659	-1000	-1000	-1000	-1000	-1000	15.8001	29.5408	18.4706	4
180	2918.6	49.7	6	10205	8.47611	2.85369	2.85369	-0.309253	0.580094	163.504	163.504	-17.7189	33.2369	-0.28793	0.201278	-0.28793	-0.025728	-16.4971	11.5324	-16.4971	-1.4741	0.0701819	-0.257807	-0.0161111	-0.0938127	1.89053	4.15565	1.03808	1.04533	152.925	1560600	145.257	2294340	15795	13.1191	0.646091	-1000	-1000	-1000	-1000	-1000	17.6756	27.7573	28.3998	6
181	2918.6	49.7	6	6984	5.8008	2.99875	2.99875	-0.568392	1.28396	171.816	171.816	-32.5664	73.5656	-0.200382	0.145163	-0.200382	0.00650029	-11.481	8.31725	-11.481	0.372439	0.176889	-0.0503299	-0.00852095	0.0632793	1.09158	4.34819	0.863228	0.847254	137.344	959214	127.931	1205492	9423	7.82659	0.741165	119.516	1296276	9.00856	8.25275	0.643921	17.6036	31.239	27.3963	6
182	2918.6	49.7	5	5875	4.87968	2.65319	2.65319	-0.631123	0.661067	152.017	152.017	-36.1607	37.8764	-0.171358	0.1017	-0.171358	-0.00170808	-9.81806	5.82696	-9.81806	-0.0978659	0.0540865	-0.0211284	-0.0012725	0.0164791	1.82869	3.47562	1.16133	1.1383	141.303	830158	136.789	1362964	9964	8.27594	0.589623	-1000	-1000	-1000	-1000	-1000	17.4321	31.2553	24.8918	5
183	2918.6	49.7	6	5333	4.42951	2.99875	2.99875	-0.508762	1.44999	171.816	171.816	-29.1499	83.0786	-0.268049	0.13386	-0.268049	-0.117511	-15.3581	7.66964	-15.3581	-6.73286	-0.136066	-0.506122	0.075964	-0.321094	1.51414	4.08263	0.764313	0.757351	141.547	754871	142.218	1266876	8908	7.39884	0.598675	111.888	1281385	9.5122	6.28223	0.465666	17.2575	29.3502	26.0088	6
184	2918.6	49.7	5	6699	5.56408	2.55933	2.55933	-0.872199	1.41119	146.639	146.639	-49.9733	80.8553	-0.434876	0.387973	-0.434876	0.017547	-24.9166	22.2292	-24.9166	1.00537	0.358292	0.0460733	0.0206287	0.202183	1.5865	4.01533	1.2032	0.952074	152.111	1018993	130.272	1546985	11875	9.86319	0.564126	114.311	1030902	7.49057	4.72145	0.742812	20.827	19.4153	24.1656	5
185	2918.6	49.7	7	6648	5.52172	1.86598	1.86598	-0.872199	1.01319	106.913	106.913	-49.9733	58.0517	-0.6828	0.583133	-0.6828	-0.0328794	-39.1215	33.4111	-39.1215	-1.88385	0.220798	-0.763938	-0.142327	-0.27157	1.58712	4.08256	3.83059	1.07364	155.014	1030534	134.395	1504822	11197	9.30005	0.59373	117.331	1641113	11.6175	7.31984	0.475295	22.2685	17.2263	24.2618	7
186	2918.6	49.7	6	6907	5.73684	2.40118	2.40118	-0.646652	0.82773	137.577	137.577	-37.0504	47.4254	-0.53298	0.251114	-0.53298	-0.260989	-30.5375	14.3878	-30.5375	-14.9536	-0.0564635	-0.705705	0.0497224	-0.381084	1.69653	3.39786	0.946805	1.00772	141.929	980305	133.35	1341500	10060	8.35568	0.68658	115.08	1311304	9.46429	5.57862	0.606157	22.6304	16.5288	21.3812	6
187	2918.6	49.7	6	3983	3.30822	2.82892	2.82892	-0.254128	0.794354	162.085	162.085	-14.5604	45.5132	-0.433689	0.0227541	-0.433689	-0.180589	-24.8485	1.30371	-24.8485	-10.347	-0.205895	-0.635844	0.148141	-0.42087	1.39379	2.63944	1.07259	1.05482	183.63	731397	175.449	986373	5622	4.66954	0.708467	156.043	952871	5.07192	3.63893	0.652261	21.6549	16.3098	16.8527	6
188	2918.6	49.7	6	5866	4.87221	2.40118	2.40118	0.46994	1.78675	137.577	137.577	26.9256	102.373	-0.503808	0.187329	-0.503808	-0.263959	-28.866	10.7332	-28.866	-15.1237	0.066472	-0.588486	-0.0348821	-0.261007	1.70285	3.47838	1.04923	0.934626	183.599	1076989	171.059	1705287	9969	8.28009	0.588424	156.765	1325716	7.02403	4.12487	0.693649	22.8373	15.7614	18.4339	6
189	2918.6	49.7	6	11899	9.88312	2.47169	2.47169	-1.01629	0.937032	141.617	141.617	-58.229	53.688	-0.640184	0.293512	-0.640184	-0.226508	-36.6798	16.817	-36.6798	-12.978	0.109147	-0.402847	-0.0428961	-0.14685	2.32215	4.23608	2.15988	1.04866	160.943	1915063	142.392	2780354	19526	16.218	0.609393	122.661	2346971	15.8922	6.84375	0.621884	23.4693	17.02	26.5052	6
190	2918.6	49.7	7	9248	7.68124	2.68649	2.68649	-0.939798	0.0711999	153.925	153.925	-53.8465	4.07945	-0.6828	0.0730261	-0.6828	-0.345811	-39.1215	4.18409	-39.1215	-19.8135	-0.140413	-0.788572	0.133752	-0.464493	1.60948	4.27717	0.95132	0.952598	161.876	1497029	143.702	2092733	14563	12.0958	0.635034	125.352	2112987	14.0006	8.69884	0.548635	24.6308	16.1132	23.1911	7
191	2918.6	49.7	6	8018	6.65962	2.68649	2.68649	-0.931691	1.49516	153.925	153.925	-53.382	85.6661	-0.544252	0.126059	-0.544252	-0.310578	-31.1834	7.22263	-31.1834	-17.7948	0.14142	-0.612198	-0.0832179	-0.235389	1.7595	3.44342	1.60479	1.44989	145.689	1168137	141.133	1568698	11115	9.23194	0.721367	127.032	1340344	8.76367	4.98078	0.759912	24.4116	15.8227	20.053	6
192	2918.6	49.7	6	11816	9.81418	2.6305	2.6305	-1.01629	0.9541	150.717	150.717	-58.229	54.6659	-0.648628	0.323848	-0.648628	-0.241139	-37.1637	18.5552	-37.1637	-13.8163	0.100816	-0.451675	-0.0447363	-0.175429	2.38312	4.23249	1.45017	1.14191	157.988	1866784	142.392	2603202	18282	15.1847	0.646319	119.759	2274565	15.7752	6.61957	0.622127	26.2016	16.973	26.359	6
193	2918.6	49.7	6	4782	3.97185	2.89452	2.89452	-1.1371	0.192192	165.844	165.844	-65.1512	11.0118	-0.529508	0.209783	-0.529508	-0.200162	-30.3386	12.0197	-30.3386	-11.4685	-0.082026	-0.384998	0.0346126	-0.233512	1.14061	2.97702	0.888506	0.876901	130.431	623722	124.355	826092	6643	5.51757	0.719855	116.143	886898	6.34256	5.56068	0.626222	27.8538	18.0321	21.5251	6
194	2918.6	49.7	5	4715	3.9162	2.80393	2.80393	-0.205123	1.00523	160.653	160.653	-11.7527	57.5954	-0.262564	0.117841	-0.262564	-0.053607	-15.0438	6.75177	-15.0438	-3.07145	-0.159436	-0.31123	0.0543065	-0.235333	1.11087	2.99493	0.841504	0.820568	138.254	651868	133.05	846861	6365	5.28667	0.74077	120.651	650784	4.48012	4.03299	0.874129	28.2224	18.8816	19.7346	5
195	2918.6	49.7	6	5777	4.79828	2.50802	2.50802	-0.272528	0.396901	143.699	143.699	-15.6147	22.7407	-0.440666	0.11419	-0.440666	-0.224811	-25.2483	6.5426	-25.2483	-12.8807	-0.0464811	-0.563347	0.0374538	-0.304914	1.727	3.05267	0.95347	0.950974	144.419	834308	137.536	1247455	9070	7.5334	0.636935	116.568	1120416	7.98334	4.62267	0.601037	27.0495	16.8853	19.1301	6
196	2918.6	49.7	6	5100	4.23598	2.67085	2.67085	-0.518327	1.56696	153.029	153.029	-29.6979	89.7801	-0.230126	0.117841	-0.230126	-0.0550117	-13.1853	6.75177	-13.1853	-3.15194	0.214335	-0.00639963	-5.55946e-05	0.103968	1.03079	3.07072	0.861694	0.779008	142.93	728941	132.109	933480	7066	5.86891	0.721766	126.008	864766	5.70011	5.52985	0.743139	27.8153	18.4062	17.3109	6
197	2918.6	49.7	6	6532	5.42538	2.80393	2.80393	-0.518327	0.998783	160.653	160.653	-29.6979	57.2261	0.25182	0.25182	-0.0431672	0.0858883	14.4282	14.4282	-2.4733	4.92104	0.35241	0.0956048	0.0393459	0.224007	1.20999	3.84931	0.814575	0.712658	147.951	966415	127.031	1251764	9854	8.18458	0.662878	116.645	1198976	8.53741	7.0558	0.635482	28.7477	20.8993	18.2711	6
198	2918.6	49.7	7	6325	5.25344	2.94774	2.94774	-0.242758	1.48076	168.893	168.893	-13.909	84.8412	-0.215332	0.197668	-0.215332	0.0273786	-12.3376	11.3255	-12.3376	1.56868	-0.0506915	-0.142154	0.00823504	-0.0964227	1.1465	3.31524	0.892702	0.894552	140.763	890323	130.994	1139254	8697	7.22359	0.727262	119.839	1325236	9.18497	8.01131	0.571961	28.9848	20.7238	21.5739	7
199	2918.6	49.7	7	8398	6.97525	2.95923	2.95923	-0.461238	1.24049	169.552	169.552	-26.427	71.0747	-0.70428	0.130626	-0.70428	-0.116512	-40.3522	7.4843	-40.3522	-6.67565	0.122243	-0.165898	-0.019064	-0.0218273	1.90349	3.531	0.875007	0.858615	146.343	1228987	138.029	1840887	13337	11.0775	0.629677	116.683	2141326	15.2426	8.00772	0.457615	28.8054	19.8631	15.2698	7
200	2918.6	49.7	6	7210	5.98851	2.56027	2.56027	0.0364436	1.00544	146.693	146.693	2.08807	57.6074	0.25696	0.25696	-0.254036	0.0219505	14.7227	14.7227	-14.5552	1.25767	0.192453	-0.0001812	0.00121979	0.0961358	1.42533	3.83414	0.855365	0.886835	142.415	1026815	132.021	1461477	11070	9.19457	0.65131	115.102	1649414	11.9022	8.35053	0.503141	30.0552	22.7812	16.6866	6
201	2918.6	49.7	6	5161	4.28664	1.99364	1.99364	0.721829	1.19026	114.227	114.227	41.3578	68.1968	0.25696	0.25696	-0.0324179	0.106544	14.7227	14.7227	-1.85741	6.10455	0.291047	0.115833	0.0382896	0.20344	1.00386	3.67523	2.10172	0.808476	143.164	738869	128.192	985922	7691	6.38802	0.671044	115.978	1012139	7.24852	7.22067	0.591382	29.4854	22.9342	20.0575	6
202	2918.6	49.7	7	5167	4.29163	3.12362	3.12362	-0.606104	1.40345	178.97	178.97	-34.7272	80.4118	0.0983085	0.0983085	-0.0887964	0.00399514	5.63266	5.63266	-5.08766	0.228904	0.0104162	-0.102104	-0.000753468	-0.0458436	1.2152	3.28406	0.986719	0.909087	145.047	749460	135.022	939887	6961	5.7817	0.742278	120.543	1098017	7.56572	6.2259	0.567246	29.7139	22.9698	23.1664	7
203	2918.6	49.7	5	4797	3.98431	2.77649	2.77649	-0.465254	1.13457	159.081	159.081	-26.6571	65.0063	0.256059	0.256059	-0.0324179	0.110058	14.6711	14.6711	-1.85741	6.30584	0.198288	0.0879763	0.0188462	0.143132	1.1967	3.5558	0.706874	0.699145	141.072	676723	130.819	999326	7639	6.34483	0.627962	113.295	700433	5.13497	4.29096	0.775918	30.1457	24.6401	21.4328	5
204	2918.6	49.7	6	7653	6.35646	2.53533	2.53533	-0.201578	0.598273	145.264	145.264	-11.5495	34.2785	0.256059	0.256059	-0.204325	0.0409631	14.6711	14.6711	-11.707	2.34701	0.308497	0.151736	0.05368	0.230116	1.32361	4.2005	0.977498	0.975057	143.437	1097725	130.343	1570108	12046	10.0052	0.635315	113.02	1477753	10.86	8.20487	0.585308	30.8051	25.1052	17.8178	6
205	2918.6	49.7	7	12157	10.0974	2.56027	2.56027	-0.560046	1.03821	146.693	146.693	-32.0882	59.485	-1.13442	0.0976835	-1.13442	-0.409148	-64.9977	5.59685	-64.9977	-23.4425	-0.100788	-0.778014	0.101609	-0.439401	2.10561	3.95064	1.43204	1.37994	147.6	1794378	136.973	2452503	17905	14.8716	0.678972	113.714	2719904	19.8666	9.43511	0.50826	32.3806	24.8505	14.7882	7
206	2918.6	49.7	5	12931	10.7403	2.4416	2.4416	0.284307	1.34901	139.893	139.893	16.2896	77.2924	-0.960184	0.130626	-0.960184	-0.370501	-55.0145	7.4843	-55.0145	-21.2281	-0.188736	-0.849009	0.180613	-0.518872	2.26711	3.90293	1.68997	1.39392	149.355	1931315	138.776	2624251	18910	15.7063	0.683818	117.621	1624723	11.473	5.06061	0.936137	30.5144	22.1083	14.0615	5
207	2918.6	49.7	6	4821	4.00425	2.95923	2.95923	-0.712146	0.752262	169.552	169.552	-40.803	43.1015	-0.2959	0.0605128	-0.2959	-0.102912	-16.9538	3.46713	-16.9538	-5.89641	-0.198258	-0.361996	0.0797826	-0.280127	1.54566	3.1311	1.07052	1.0538	174.855	842976	162.589	1186899	7300	6.06326	0.660411	140.588	1013907	5.99011	3.87545	0.668476	27.7994	17.6076	15.1105	6
208	2918.6	49.7	6	4725	3.92451	2.55556	2.55556	-0.307332	0.357425	146.423	146.423	-17.6088	20.4789	-0.42349	0.11419	-0.42349	-0.175677	-24.2642	6.5426	-24.2642	-10.0656	-0.130238	-0.548716	0.0844618	-0.339477	1.39896	2.65666	1.06109	1.06204	176.52	834059	168.721	1100736	6524	5.41873	0.724249	151.855	998942	5.46379	3.90562	0.718276	26.8594	16.3011	16.8612	6
209	2918.6	49.7	6	6837	5.6787	2.32098	2.32098	-0.650411	0.365175	132.982	132.982	-37.2658	20.923	-0.544252	0.179512	-0.544252	-0.285114	-31.1834	10.2853	-31.1834	-16.3358	-0.110068	-0.836935	0.107288	-0.473502	1.79999	3.70753	1.11718	1.12009	140.497	960577	132.516	1372731	10359	8.60402	0.660006	111.82	1307366	9.71098	5.39503	0.584772	26.3652	16.3893	21.2587	6
210	2918.6	49.7	6	12769	10.6057	2.62236	2.62236	-0.881067	0.820149	150.25	150.25	-50.4814	46.9911	-1.18641	1.17549e-38	-1.18641	-0.59702	-67.9761	6.73509e-37	-67.9761	-34.2067	-0.301247	-1.95141	0.682613	-1.12633	3.22285	4.07111	2.02554	2.18697	153.574	1960983	144.85	2391468	16510	13.7129	0.77341	109.6	2566101	19.4467	6.034	0.545374	34.3554	27.7436	14.6736	6
211	2918.6	49.7	6	12663	10.5177	2.1603	2.1603	-0.45196	0.312286	123.776	123.776	-25.8954	17.8927	-0.856795	0.279081	-0.856795	-0.160429	-49.0907	15.9901	-49.0907	-9.19188	0.206114	-0.0870593	-0.0165399	0.0595275	2.15955	4.4038	1.00327	1.01406	131.691	1667604	120.325	2505045	20819	17.2919	0.608242	100.078	1917451	15.9136	7.36891	0.660926	33.9639	30.1119	15.8761	6
212	2918.6	49.7	4	4249	3.52915	0.267486	0.267486	-0.222839	0.0207408	15.3258	15.3258	-12.7677	1.18836	0.287233	0.287233	-0.190108	0.124677	16.4572	16.4572	-10.8924	7.14349	0.0152923	-0.00118243	-2.56485e-05	0.00705494	1.20028	3.53444	0.539375	0.536622	141.024	599210	127.277	994289	7812	6.48852	0.543907	-1000	-1000	-1000	-1000	-1000	32.3044	30.3404	18.5059	4
213	2918.6	49.7	3	2811	2.33477	-0.259947	0.185574	-0.259947	0.00994738	-14.8939	10.6326	-14.8939	0.569943	0.287233	0.287233	-0.177847	0.121094	16.4572	16.4572	-10.1899	6.93816	0.00862253	-3.3634	-0.0039207	-1.67739	1.16506	3.37683	0.678215	0.659732	140.976	396284	117.415	605628	5158	4.28415	0.544979	124.504	23896	0.159414	0.136829	14.646	32.8918	32.1605	17.3904	3
214	2918.6	49.7	5	12788	10.6215	0.285168	0.285168	-0.259947	-0.0569952	16.3389	16.3389	-14.8939	-3.26558	1.16002	1.16002	-1.08736	0.11867	66.4643	66.4643	-62.3012	6.79927	0.484831	0.0418858	0.0245655	0.263358	2.55892	4.42175	0.969432	0.94577	136.835	1749840	124.426	2534181	20367	16.9165	0.627878	-1000	-1000	-1000	-1000	-1000	34.6394	33.8096	15.7443	5
215	2918.6	49.7	6	9621	7.99105	1.82956	1.82956	-0.45196	0.538741	104.826	104.826	-25.8954	30.8676	-1.08736	1.17549e-38	-1.08736	-0.72444	-62.3012	6.73509e-37	-62.3012	-41.5074	-0.31786	-3.62032	1.39915	-1.96909	2.2194	4.26852	1.93055	2.72741	172.096	1655734	159.921	2011489	12578	10.4471	0.764907	127.117	1568017	10.2454	4.61631	0.779963	35.7492	31.1407	14.5313	6
216	2918.6	49.7	6	8379	6.95946	0.818139	0.818139	-0.114886	0.337139	46.8759	46.8759	-6.58249	19.3167	1.16843	1.16843	-0.885838	0.0382818	66.9459	66.9459	-50.7548	2.19339	-0.185242	-4.64892	1.13549	-2.41708	1.90416	5.04176	2.49848	2.6083	179.065	1500382	162.214	1959383	12079	10.0326	0.693683	-1000	-1000	-1000	-1000	-1000	36.2758	35.2388	15.3175	6
217	2918.6	49.7	5	8832	7.33572	-0.388225	1.17549e-38	-0.388225	-0.230886	-22.2437	6.73509e-37	-22.2437	-13.2288	0.410665	0.410665	-0.125644	0.223338	23.5294	23.5294	-7.19885	12.7963	0.215616	0.0734084	0.0178239	0.144512	1.03134	4.40185	0.687267	0.694747	135.307	1195028	123.05	1612196	13102	10.8823	0.674096	-1000	-1000	-1000	-1000	-1000	32.197	38.4384	19.0293	5
218	2918.6	49.7	5	13322	11.065	0.738159	0.738159	-0.560046	-0.22861	42.2934	42.2934	-32.0882	-13.0984	-0.966103	1.17549e-38	-0.966103	-0.578356	-55.3536	6.73509e-37	-55.3536	-33.1373	-0.455444	-1.61497	0.829134	-1.03521	2.16046	3.9654	1.78467	1.78913	149.772	1995264	143.2	2448153	17096	14.1997	0.779247	121.8	1550267	10.5716	4.89323	1.04667	32.6224	25.8429	12.9392	5
219	2918.6	49.7	7	14458	12.0086	1.63787	1.63787	-1.30773	0.269579	93.8431	93.8431	-74.9276	15.4457	-1.13442	1.17549e-38	-1.13442	-0.538161	-64.9977	6.73509e-37	-64.9977	-30.8343	-0.170458	-1.13523	0.231374	-0.652845	2.40384	4.20935	3.47964	1.83237	158.179	2286946	147.667	2805975	19002	15.7828	0.760867	119.831	3267254	22.6463	9.4209	0.530266	30.5833	23.5236	12.31	7
220	2918.6	49.7	6	12879	10.6971	1.29374	1.29374	-0.381534	0.154595	74.1256	74.1256	-21.8603	8.85766	-0.709288	0.24466	-0.709288	-0.245379	-40.6392	14.018	-40.6392	-14.0592	0.0690417	-0.182655	-0.0119555	-0.0568068	1.68934	4.38448	0.960522	0.97899	165.182	2127380	152.363	2876153	18877	15.6789	0.682259	136.861	2364011	14.3467	8.49247	0.745614	27.5566	22.1569	11.818	6
221	2918.6	49.7	5	6879	5.71359	-0.347493	1.17549e-38	-0.347493	-0.22974	-19.9099	6.73509e-37	-19.9099	-13.1631	-0.535516	0.0350136	-0.535516	-0.319785	-30.6828	2.00613	-30.6828	-18.3223	-0.351822	-0.502214	0.200084	-0.427018	1.43064	3.78686	0.947906	0.846084	196.466	1351489	171.774	1904454	11087	9.20869	0.620456	-1000	-1000	-1000	-1000	-1000	24.163	21.2994	10.9255	5
222	2918.6	49.7	6	11521	9.56916	1.63787	1.63787	0.401322	0.995958	93.8431	93.8431	22.994	57.0642	-0.709288	0.391055	-0.709288	-0.41908	-40.6392	22.4058	-40.6392	-24.0115	-0.204582	-1.43202	0.351556	-0.818303	2.35671	3.94388	3.57037	2.26391	166.333	1916319	158.673	2516243	15858	13.1714	0.72651	141.678	2104260	12.3362	5.23451	0.775697	28.992	20.118	12.9417	6
223	2918.6	49.7	4	14651	12.1689	1.48217	1.48217	-1.30966	0.728868	84.9219	84.9219	-75.0378	41.7611	1.66916	1.66916	-0.922142	0.206284	95.6359	95.6359	-52.8349	11.8192	0.222841	0.0311409	0.00757852	0.126991	2.40439	4.73801	4.26488	1.4153	141.29	2070047	124.894	3069898	24580	20.4158	0.596054	-1000	-1000	-1000	-1000	-1000	17.6683	27.3785	32.3652	4
224	2918.6	49.7	6	17222	14.3043	2.64371	2.64371	-0.423217	0.404411	151.473	151.473	-24.2485	23.1711	-0.415183	0.133965	-0.415183	-0.162107	-23.7883	7.67562	-23.7883	-9.28802	-0.0694919	-0.262855	0.0204938	-0.166173	1.8937	4.8355	1.13929	1.11571	165.676	2853277	150.021	3891838	25942	21.547	0.663866	132.094	3432970	21.586	11.3988	0.662667	28.8994	55.4354	17.2915	6
225	2918.6	49.7	6	18745	15.5693	2.5615	2.5615	-0.46445	1.51828	146.763	146.763	-26.611	86.9911	-0.541213	0.185861	-0.541213	-0.0810977	-31.0092	10.6491	-31.0092	-4.64656	0.0663249	-0.190132	-0.012621	-0.0619036	2.52594	5.10416	1.47299	1.31332	147.546	2765750	135.485	3921749	28946	24.0421	0.647585	120.206	3106938	21.4679	8.49898	0.725235	28.5366	58.8012	18.7716	6
226	2918.6	49.7	7	21285	17.679	2.64371	2.64371	0.274849	1.78367	151.473	151.473	15.7477	102.197	1.96167	1.96167	-0.541213	0.537392	112.395	112.395	-31.0092	30.7903	-0.0270604	-1.55854	0.0692866	-0.792798	2.17754	4.92515	3.27668	3.93679	160.426	3414675	150.955	4088927	27087	22.498	0.785801	130.111	3166202	20.212	9.28204	0.874678	31.7577	57.1997	18.1692	7
227	2918.6	49.7	6	16770	13.9289	3.04544	3.04544	0.195297	1.71787	174.491	174.491	11.1897	98.4268	-1.31932	0.0939001	-1.31932	-0.373793	-75.5913	5.38008	-75.5913	-21.4168	-0.0126071	-0.168209	0.0025603	-0.0904081	2.10066	4.43196	1.10801	1.07687	161.828	2713862	148.175	3638435	24555	20.395	0.682957	132.854	3510843	21.9493	10.4488	0.634594	16.5429	58.0491	19.5755	6
228	2918.6	49.7	6	21087	17.5145	2.7471	2.7471	0.195297	1.72574	157.397	157.397	11.1897	98.8774	1.97649	1.97649	-1.02557	0.198676	113.244	113.244	-58.7607	11.3833	-0.0805947	-1.22763	0.124038	-0.654113	2.28878	4.74481	2.97894	3.49291	164.512	3469069	155.335	4137665	26637	22.1243	0.791643	134.286	3529888	21.8331	9.53919	0.802201	13.7438	55.9974	19.438	6
229	2918.6	49.7	6	10443	8.67379	3.05757	3.05757	0.394626	1.4965	175.186	175.186	22.6104	85.7434	1.49306	1.49306	-1.16128	-0.149031	85.5459	85.5459	-66.5365	-8.53885	-0.244939	-1.46498	0.410544	-0.854961	1.86451	3.58769	4.08989	6.24945	140.104	1463105	131.103	1909255	14563	12.0958	0.717091	118.238	1490563	10.4707	5.61583	0.828383	18.1643	60.6434	20.6134	6
230	2918.6	49.7	5	7900	6.56161	3.04544	3.04544	-0.372058	1.08741	174.491	174.491	-21.3174	62.304	-0.18393	0.0352749	-0.18393	-0.0560392	-10.5384	2.0211	-10.5384	-3.21081	0.00809374	-0.103023	-0.000604152	-0.0474646	1.41771	3.55667	0.925679	0.832652	156.396	1235529	145.25	1622447	11170	9.27763	0.707252	137.061	1292213	7.83078	5.52355	0.837926	19.3477	56.0024	18.6605	5
231	2918.6	49.7	5	7072	5.87389	3.08588	3.08588	-0.46445	1.02859	176.808	176.808	-26.611	58.9336	-0.188312	0.120959	-0.188312	0.0361869	-10.7895	6.93045	-10.7895	2.07336	0.0468666	0.0151033	0.000807237	0.0309849	1.45945	3.61685	0.945161	0.959727	161.107	1139346	147.857	1552348	10499	8.7203	0.673588	-1000	-1000	-1000	-1000	-1000	25.9088	56.3341	18.3418	5
232	2918.6	49.7	4	7123	5.91625	2.96707	2.96707	0.0288323	1.42208	170.001	170.001	1.65197	81.4792	-0.165795	0.120959	-0.165795	-0.0247449	-9.49937	6.93045	-9.49937	-1.41778	0.0513268	0.00429349	0.000253127	0.0278101	1.53106	4.04063	0.942308	0.963658	145.853	1038913	135.746	1462800	10776	8.95037	0.661006	-1000	-1000	-1000	-1000	-1000	25.9408	58.7781	19.5454	4
233	2918.6	49.7	5	5333	4.42951	3.05757	3.05757	-0.372058	2.11625	175.186	175.186	-21.3174	121.252	-0.279508	0.0682941	-0.279508	-0.11411	-16.0146	3.91297	-16.0146	-6.53804	0.015853	-0.0338275	-0.000558987	-0.00898728	1.16796	3.63855	0.922975	0.929048	147.155	784778	138.273	1050873	7600	6.31244	0.701711	-1000	-1000	-1000	-1000	-1000	19.4657	58.1716	19.6778	5
234	2918.6	49.7	7	15588	12.9471	2.28327	2.28327	-0.331238	0.633316	130.822	130.822	-18.9785	36.2864	1.96167	1.96167	-0.265718	0.479483	112.395	112.395	-15.2245	27.4723	0.0285315	-1.22799	-0.017782	-0.599727	1.95358	4.58587	3.95147	4.63516	149.713	2333730	134.809	2953525	21909	18.1973	0.711488	112.834	2499576	18.3996	9.41839	0.703664	31.892	57.2622	19.7078	7
235	2918.6	49.7	5	13374	11.1082	2.38762	2.38762	-0.564792	0.593778	136.8	136.8	-32.3602	34.021	1.32771	1.32771	-0.294718	0.474144	76.0724	76.0724	-16.8861	27.1665	0.859368	0.384245	0.36827	0.621807	2.91082	4.06233	1.39137	1.18998	128.528	1718938	111.936	2616717	23377	19.4166	0.572101	102.992	1532607	12.3598	4.24615	0.89874	26.9826	60.7852	22.0233	5
236	2918.6	49.7	6	7928	6.58487	2.95175	2.95175	0.202832	1.61426	169.123	169.123	11.6214	92.4901	1.41358	1.41358	-0.796979	0.274432	80.9921	80.9921	-45.6635	15.7238	-0.0406568	-0.62748	0.0455745	-0.334069	1.72278	3.58583	1.17137	1.15845	145.726	1155316	129.929	1618784	12459	10.3482	0.636327	-1000	-1000	-1000	-1000	-1000	25.4797	61.7484	24.3044	6
237	2918.6	49.7	8	9700	8.05667	1.64257	1.64257	-1.05028	0.73199	94.1121	94.1121	-60.1768	41.9399	1.48417	1.48417	-1.01571	0.624286	85.0367	85.0367	-58.196	35.769	0.524599	-3.29489	-1.56259	-1.38514	1.97459	3.70278	2.77522	2.64185	139.553	1353665	124.461	1844878	14823	12.3117	0.654388	-1000	-1000	-1000	-1000	-1000	26.2933	62.1838	21.1758	8
238	2918.6	49.7	5	6379	5.2983	2.93853	2.93853	0.107793	1.50338	168.365	168.365	6.1761	86.1372	-1.05787	0.416094	-1.05787	-0.339322	-60.6115	23.8404	-60.6115	-19.4417	-0.13144	-0.348981	0.0547834	-0.240211	1.66192	3.50839	1.45803	1.3931	150.294	958723	137.167	1252748	9133	7.58572	0.698456	-1000	-1000	-1000	-1000	-1000	19.2132	61.2705	24.591	5
239	2918.6	49.7	5	4295	3.56736	2.19734	2.19734	0.455892	1.11711	125.898	125.898	26.1207	64.0058	1.10716	1.10716	-0.673396	0.471788	63.4357	63.4357	-38.5827	27.0315	-0.825058	-3.1383	3.00777	-1.98168	1.52714	3.13594	1.3191	1.72767	154.214	662347	143.522	844198	5882	4.8855	0.730194	125.228	474339	3.14609	2.06012	1.1339	19.5117	62.5233	23.3054	5
240	2918.6	49.7	7	4198	3.48679	2.27904	2.27904	-0.673057	0.230041	130.579	130.579	-38.5633	13.1804	-0.855545	0.256037	-0.855545	-0.160855	-49.0191	14.6698	-49.0191	-9.2163	0.0640295	-0.659583	-0.0128904	-0.297777	1.04772	3.21585	0.685679	0.757345	153.016	642361	141.741	905726	6390	5.30743	0.656964	125.924	746907	4.92653	4.70213	0.707759	23.8759	57.5456	29.6467	7
241	2918.6	49.7	6	4132	3.43197	2.01786	2.01786	-0.733875	0.201961	115.615	115.615	-42.0479	11.5715	-0.627165	0.151516	-0.627165	-0.175144	-35.9339	8.68125	-35.9339	-10.035	-0.0778467	-0.547018	0.049512	-0.312432	0.961184	3.2738	0.658848	0.658663	161.406	666931	152.166	912692	5998	4.98184	0.688896	144.559	684688	3.93396	4.09283	0.872396	22.3997	59.1334	29.6015	6
242	2918.6	49.7	6	4606	3.82567	1.90369	1.90369	-0.65636	0.234127	109.073	109.073	-37.6067	13.4145	-0.579762	0.269781	-0.579762	-0.256631	-33.2179	15.4573	-33.2179	-14.7039	-0.00650681	-1.01453	0.0188546	-0.510517	1.34828	3.32437	0.809635	0.818125	152.304	701512	141.835	955682	6738	5.59648	0.683586	121.902	839772	5.72182	4.24378	0.668611	20.6569	57.685	29.3944	6
243	2918.6	49.7	4	2862	2.37713	1.46171	1.46171	0.425541	0.799448	83.75	83.75	24.3817	45.805	0.556732	0.556732	-0.460127	-0.0457862	31.8984	31.8984	-26.3633	-2.62336	-0.0598908	-0.701964	0.0470281	-0.380927	1.42898	3.28152	1.66382	1.3441	160.951	460642	152.801	616553	4035	3.35141	0.709294	-1000	-1000	-1000	-1000	-1000	21.1493	60.4402	29.2494	4
244	2918.6	49.7	3	2692	2.23593	0.714914	0.714914	0.0666148	0.402357	40.9616	40.9616	3.81675	23.0533	0.66115	0.66115	-0.460127	0.117513	37.8811	37.8811	-26.3633	6.733	0.011286	-2.42667	0.00684196	-1.20769	1.07319	2.59086	0.752103	0.757101	181.794	489389	166.779	695968	4173	3.46603	0.645099	174.849	6873	0.0326487	0.0304221	68.4846	22.4754	61.3822	29.6178	3
245	2918.6	49.7	4	2571	2.13543	2.96674	2.96674	-0.176621	0.88172	169.982	169.982	-10.1196	50.5189	0.135367	0.135367	-0.102376	0.0114671	7.75598	7.75598	-5.86572	0.657015	0.0816753	0.0181357	0.00164374	0.0499055	1.10064	2.88589	0.576256	0.577989	137.574	353702	129.045	563153	4364	3.62467	0.589138	-1000	-1000	-1000	-1000	-1000	25.0241	50.6429	30.8035	4
246	2918.6	49.7	4	2445	2.03078	3.08985	3.08985	-0.6278	1.25251	177.035	177.035	-35.9703	71.7637	-0.239012	0.127215	-0.239012	-0.0723218	-13.6944	7.28887	-13.6944	-4.14374	-0.014659	-0.0327632	0.00052125	-0.0237111	0.989692	2.72848	0.58253	0.581272	138.08	337605	129.108	489449	3791	3.14874	0.644949	-1000	-1000	-1000	-1000	-1000	24.7049	53.2247	30.2965	4
247	2918.6	49.7	4	1777	1.47595	0.945137	0.945137	-0.825103	0.0809759	54.1523	54.1523	-47.2749	4.63958	-0.342321	0.256037	-0.342321	0.0466153	-19.6136	14.6698	-19.6136	2.67086	0.20121	0.0440985	0.00972647	0.122654	1.01349	2.80422	0.540433	0.481992	146.725	260730	143.495	466647	3252	2.70106	0.546433	-1000	-1000	-1000	-1000	-1000	23.8088	55.2191	29.7249	4
248	2918.6	49.7	6	3199	2.65704	2.53599	2.53599	1.90369	2.10869	145.302	145.302	109.073	120.819	-0.425797	0.252473	-0.425797	0.0419424	-24.3964	14.4656	-24.3964	2.40312	0.248132	-0.0586192	-0.0156643	0.0947565	1.11455	3.60212	2.06405	0.471485	165.051	527998	142.648	826502	5794	4.8124	0.552123	-1000	-1000	-1000	-1000	-1000	22.1518	56.0141	29.5524	6
249	2918.6	49.7	4	3415	2.83644	2.73255	2.73255	-0.869346	1.75345	156.564	156.564	-49.8098	100.465	-0.259545	0.192252	-0.259545	-0.0235709	-14.8708	11.0152	-14.8708	-1.35051	0.100009	0.0351511	0.00384894	0.06758	1.37851	3.47263	0.565921	0.78061	135.558	462930	117.014	824834	7049	5.85479	0.484466	-1000	-1000	-1000	-1000	-1000	21.611	52.7706	30.1738	4
250	2918.6	49.7	5	3192	2.65122	2.73255	2.73255	-0.241272	0.692139	156.564	156.564	-13.8239	39.6566	0.119061	0.119061	-0.094813	-0.00097183	6.82168	6.82168	-5.43239	-0.0556818	0.0571105	-0.0311374	-0.00173354	0.0129866	1.08578	3.7101	0.578428	0.581777	140.879	449685	133.507	813594	6094	5.06158	0.523794	-1000	-1000	-1000	-1000	-1000	21.5032	50.4398	30.8917	5
251	2918.6	49.7	6	15830	13.1481	2.50104	2.50104	-1.14915	0.469114	143.299	143.299	-65.8414	26.8783	1.45967	1.45967	-0.755966	0.0523527	83.6329	83.6329	-43.3136	2.99959	-0.172733	-2.13107	0.422551	-1.1519	1.90899	5.25705	1.91899	2.04168	166.207	2631058	154.853	3280567	21185	17.5959	0.747227	131.383	2462988	15.5707	8.15648	0.844419	11.9882	48.6603	18.0055	6
252	2918.6	49.7	6	17125	14.2238	1.8335	1.8335	-1.74081	0.487795	105.052	105.052	-99.7408	27.9486	1.51888	1.51888	-0.731915	0.159476	87.0256	87.0256	-41.9356	9.13733	-0.177595	-2.02163	0.406327	-1.09961	2.20754	5.37778	4.4212	2.35425	156.548	2680891	143.058	3483453	24350	20.2247	0.703285	116.996	2743097	19.474	8.82159	0.730397	11.4217	43.7477	18.4985	6
253	2918.6	49.7	7	14963	12.428	1.8335	1.8335	-0.707815	0.956114	105.052	105.052	-40.5548	54.7813	1.22955	1.22955	-1.11535	-0.473581	70.4482	70.4482	-63.9049	-27.1342	-0.134874	-3.26117	0.593497	-1.69802	2.37044	5.423	7.68517	2.76999	167.348	2504030	155.044	3075758	19838	16.4771	0.754259	114.235	2381573	17.316	7.30498	0.717718	10.8713	39.2654	16.9636	7
254	2918.6	49.7	6	12808	10.6381	3.04614	3.04614	-1.65474	0.901398	174.531	174.531	-94.8095	51.6463	-1.20973	1.17549e-38	-1.20973	-0.638537	-69.3126	6.73509e-37	-69.3126	-36.5855	-0.31877	-2.32766	0.878477	-1.32322	2.9476	4.35851	2.40269	2.30269	159.14	2038271	152.495	2442663	16018	13.3043	0.7996	116.584	2385331	16.9939	5.76533	0.625998	13.3717	26.9707	15.1892	6
255	2918.6	49.7	6	9627	7.99603	3.04614	3.04614	0.525963	1.24478	174.531	174.531	30.1355	71.3207	1.13907	1.13907	-1.00794	-0.38072	65.264	65.264	-57.7505	-21.8136	-0.31839	-4.10029	1.61394	-2.20934	2.23141	4.42895	10.7193	2.72262	175.134	1686018	161.986	2068080	12767	10.6041	0.754053	127.884	1421784	9.23424	4.13831	0.865911	11.7715	30.4122	15.3172	6
256	2918.6	49.7	6	9990	8.29754	0.739434	0.739434	-0.707815	0.151418	42.3665	42.3665	-40.5548	8.67561	1.21573	1.21573	-0.922532	0.0421275	69.6561	69.6561	-52.8572	2.41373	-0.170161	-4.79337	1.07861	-2.48177	2.31965	4.65365	2.40659	2.56581	175.069	1748938	160.696	2221137	13822	11.4803	0.722761	-1000	-1000	-1000	-1000	-1000	11.2011	34.4889	16.1956	6
257	2918.6	49.7	6	12653	10.5094	2.52577	2.52577	-0.528329	0.368112	144.716	144.716	-30.271	21.0913	-0.929415	0.317446	-0.929415	-0.171512	-53.2516	18.1883	-53.2516	-9.82692	0.323828	0.00432799	0.00458632	0.164078	2.43235	4.27047	1.08756	1.11225	130.404	1650008	121.927	2415864	19814	16.4572	0.638589	97.0173	1999800	17.1207	7.03874	0.613841	13.8592	29.212	16.1735	6
258	2918.6	49.7	5	12357	10.2635	0.626488	0.626488	-0.255036	0.0084922	35.8951	35.8951	-14.6125	0.486567	1.21573	1.21573	0.0618715	0.578515	69.6561	69.6561	3.54497	33.1465	0.337474	0.0416753	0.0166776	0.189575	2.36341	4.39599	1.09571	1.07309	135.205	1670734	126.733	2335314	18427	15.3052	0.670592	-1000	-1000	-1000	-1000	-1000	12.9657	32.6578	16.3456	5
259	2918.6	49.7	7	13525	11.2337	-1.90017	1.79645	-1.90017	-0.152569	-108.872	102.929	-108.872	-8.74155	-1.15605	1.17549e-38	-1.15605	-0.529942	-66.237	6.73509e-37	-66.237	-30.3634	-0.106676	-0.966172	0.132005	-0.536424	2.27396	3.76876	3.08474	1.86374	160.47	2170351	149.645	2705440	18079	15.0161	0.748106	125.941	3233946	21.328	9.37921	0.52671	17.6912	23.0955	12.7361	7
260	2918.6	49.7	6	19478	16.1781	3.02389	3.02389	-1.65474	0.351736	173.256	173.256	-94.8095	20.153	-1.20973	1.17549e-38	-1.20973	-0.509641	-69.3126	6.73509e-37	-69.3126	-29.2003	-0.212937	-0.664879	0.159081	-0.438908	2.39947	4.66589	1.94729	1.86485	152.067	2961965	144.553	3618029	25029	20.7887	0.778217	119.913	3294550	22.8199	9.51042	0.708946	14.1735	28.4599	13.5235	6
261	2918.6	49.7	5	15417	12.8051	2.49484	2.49484	-1.10123	0.135606	142.944	142.944	-63.0956	7.76966	-0.996035	1.17549e-38	-0.996035	-0.578816	-57.0686	6.73509e-37	-57.0686	-33.1637	-0.339852	-1.38252	0.52553	-0.861183	2.27365	4.06819	1.81956	1.82532	155.418	2396078	149.202	3048191	20430	16.9688	0.754626	131.999	1849818	11.6397	5.11939	1.10012	15.3857	25.2683	13.5399	5
262	2918.6	49.7	6	10667	8.85984	-0.781817	0.655424	-0.781817	0.0856566	-44.7948	37.553	-44.7948	4.90776	0.67627	0.67627	-0.594033	0.21562	38.7474	38.7474	-34.0356	12.3541	0.494358	-0.212943	-0.0957702	0.140708	2.37872	3.6974	1.15123	1.12476	165.271	1762950	142.161	2678887	18844	15.6515	0.566069	127.864	2581243	16.7673	7.04887	0.528401	25.6057	19.7138	30.6513	6
263	2918.6	49.7	5	10109	8.39637	2.20194	2.20194	0.592622	1.06997	126.162	126.162	33.9547	61.305	0.67627	0.67627	-0.337102	0.308144	38.7474	38.7474	-19.3145	17.6553	0.272957	-0.101624	-0.0263749	0.0856668	2.4015	3.85648	3.79423	1.15636	161.408	1631669	147.143	2587655	17586	14.6067	0.574832	127.053	1831783	11.9749	4.98643	0.701164	23.3343	19.3164	30.726	5
264	2918.6	49.7	5	12751	10.5908	2.2703	2.2703	-0.643414	0.835568	130.078	130.078	-36.8649	47.8745	-0.888744	0.627223	-0.888744	-0.232873	-50.9213	35.9372	-50.9213	-13.3427	0.163121	-0.349052	-0.0543031	-0.0929654	2.38277	4.1156	1.56283	1.63998	158.321	2018751	147.348	2832332	19222	15.9655	0.663354	133.119	2319314	14.4712	6.07326	0.731853	21.6095	17.6491	30.7398	5
265	2918.6	49.7	6	13992	11.6215	2.44842	2.44842	-0.294577	1.56407	140.284	140.284	-16.878	89.6144	-1.00063	0.291565	-1.00063	-0.234594	-57.332	16.7054	-57.332	-13.4412	-0.0356754	-0.312393	0.013497	-0.174034	2.24728	4.201	1.36	1.16638	155.919	2181624	138.04	2972139	21531	17.8833	0.649854	119.647	3552278	24.6598	10.9732	0.471275	20.6266	19.3678	32.7695	6
266	2918.6	49.7	8	16833	13.9812	2.6305	2.6305	-0.815955	0.46085	150.717	150.717	-46.7508	26.4048	0.757753	0.757753	-0.594033	0.245464	43.4161	43.4161	-34.0356	14.0641	0.488203	-0.431878	-0.17902	0.0281624	2.63118	4.43437	1.23529	1.25031	159.66	2687559	139.127	3779381	27165	22.5628	0.619658	131.694	4129457	26.0442	9.89829	0.536827	24.9259	17.8745	28.6791	8
267	2918.6	49.7	5	14977	12.4397	-0.815955	0.69875	-0.815955	0.0187235	-46.7508	40.0354	-46.7508	1.07278	-1.05343	0.757753	-1.05343	-0.206991	-60.3569	43.4161	-60.3569	-11.8597	0.322859	-0.0325091	-0.0148182	0.145175	2.3736	3.97154	1.51769	1.5508	158.921	2380162	147.239	3378115	22943	19.0561	0.652792	137.039	2804963	17.0007	7.16243	0.731714	27.8635	18.007	30.7869	5
268	2918.6	49.7	6	12529	10.4064	2.33322	2.33322	-1.20259	0.100654	133.684	133.684	-68.9031	5.76703	-0.992978	0.458158	-0.992978	-0.202821	-56.8934	26.2505	-56.8934	-11.6208	0.121314	-0.14142	-0.0164574	-0.0100531	1.83975	4.24406	1.13966	1.08682	159.669	2000493	145.793	2691050	18458	15.3309	0.678784	132.151	3479159	21.8669	11.8858	0.475897	28.6492	19.8837	32.6662	6
269	2918.6	49.7	7	11083	9.20536	2.89755	2.89755	-0.622798	1.23387	166.017	166.017	-35.6837	70.6957	-1.05343	0.673979	-1.05343	-0.286329	-60.3569	38.6162	-60.3569	-16.4054	0.311013	-1.22055	-0.338318	-0.454771	2.29951	3.93679	1.67312	1.62102	163.562	1812756	146.442	2547064	17393	14.4464	0.63721	134.868	2907496	17.9059	7.7868	0.514098	28.0164	17.0822	28.83	7
270	2918.6	49.7	6	12695	10.5443	1.94065	1.94065	-0.575929	0.816849	111.191	111.191	-32.9983	46.802	-0.888744	0.587625	-0.888744	-0.334136	-50.9213	33.6684	-50.9213	-19.1446	0.163089	-0.771279	-0.119421	-0.304095	2.52159	4.11805	1.53872	1.52184	163.394	2074282	147.634	3049376	20655	17.1557	0.614621	130.516	2885333	18.3619	7.28186	0.574247	21.5042	17.1129	28.8469	6
271	2918.6	49.7	6	9446	7.8457	2.97843	2.97843	-0.328716	0.807831	170.651	170.651	-18.8341	46.2853	-0.252867	0.126813	-0.252867	-0.0356613	-14.4882	7.26585	-14.4882	-2.04324	0.0387829	-0.179816	-0.00637081	-0.0705166	1.35305	3.96867	1.03808	0.943264	148.95	1406986	140.835	1974784	14022	11.6465	0.673656	-1000	-1000	-1000	-1000	-1000	31.164	28.2521	27.6779	6
272	2918.6	49.7	6	4449	3.69527	3.07799	3.07799	-0.39545	0.777278	176.356	176.356	-22.6576	44.5347	-0.196172	0.134578	-0.196172	-0.0722705	-11.2398	7.71078	-11.2398	-4.14079	-0.0379112	-0.418356	0.0244123	-0.228134	1.91969	3.22413	0.764817	0.752537	135.799	604168	141.073	1126468	7985	6.63221	0.55717	108.224	1228031	9.4247	4.90948	0.392084	31.1619	29.9249	25.3285	6
273	2918.6	49.7	7	7365	6.11725	-0.977752	0.101833	-0.977752	-0.251569	-56.021	5.83462	-56.021	-14.4138	0.311112	0.311112	0.0541993	0.159306	17.8254	17.8254	3.10539	9.12754	0.319513	0.0910413	0.0329303	0.205277	1.01211	4.56317	0.661808	0.661774	138.008	1016432	119.32	1360127	11399	9.46783	0.646109	113.268	1737371	12.7399	12.5875	0.480163	30.1174	35.237	25.4168	7
274	2918.6	49.7	4	17251	14.3284	2.39785	2.39785	0.787829	1.94195	137.387	137.387	45.1393	111.266	1.32482	1.32482	-0.892545	0.122699	75.9064	75.9064	-51.1391	7.03016	0.14939	0.0242268	0.00393681	0.0868085	3.10762	5.0906	1.95464	1.22991	143.169	2469809	124.912	4155836	33270	27.6335	0.518515	-1000	-1000	-1000	-1000	-1000	31.4377	28.1926	31.7812	4
275	2918.6	49.7	5	4622	3.83896	2.18552	2.18552	-0.977752	0.656187	125.221	125.221	-56.021	37.5967	-0.273577	0.093902	-0.273577	-0.0377916	-15.6748	5.38019	-15.6748	-2.1653	0.00468347	-0.0664975	-0.000307571	-0.030907	1.74692	3.44209	0.920359	1.14579	139.224	643492	137.072	1131807	8257	6.85813	0.559767	-1000	-1000	-1000	-1000	-1000	30.8568	31.9036	24.5696	5
276	2918.6	49.7	4	4318	3.58646	0.863988	0.863988	-0.244915	0.0998518	49.5028	49.5028	-14.0326	5.72109	0.24408	0.24408	0.0619668	0.142398	13.9848	13.9848	3.55044	8.15883	0.00774607	-0.000199831	-4.11252e-06	0.00377312	1.2253	3.63058	0.57319	0.572544	146.431	632288	139.843	1014005	7251	6.02257	0.595504	-1000	-1000	-1000	-1000	-1000	30.5904	33.9809	23.3845	4
277	2918.6	49.7	5	1452	1.20601	2.52289	2.52289	-0.39545	0.564753	144.551	144.551	-22.6576	32.358	-0.196172	0.184745	-0.196172	0.0167927	-11.2398	10.5851	-11.2398	0.962148	0.202433	0.0663768	0.0170905	0.134405	0.8871	3.38844	0.57701	0.573126	128.955	187242	126.467	458696	3627	3.01253	0.400331	126.491	516315	3.39029	3.82177	0.355724	31.0176	28.5458	24.0691	5
278	2918.6	49.7	5	443	0.367949	2.86989	2.86989	0.185362	1.579	164.433	164.433	10.6205	90.4702	-0.273577	0.215213	-0.273577	-0.000632763	-15.6748	12.3308	-15.6748	-0.0362546	0.0416046	-0.422603	-0.016002	-0.190499	0.635857	3.21859	0.472755	0.474732	138.738	61461	129.83	346517	2669	2.21683	0.16598	-1000	-1000	-1000	-1000	-1000	31.3447	29.0808	21.7252	5
279	2918.6	49.7	4	3246	2.69608	2.86989	2.86989	-0.147258	0.843095	164.433	164.433	-8.43727	48.3058	0.215213	0.215213	-0.152967	0.115994	12.3308	12.3308	-8.76437	6.64595	0.0549546	0.00829087	0.000527484	0.0316227	1.16036	4.26146	0.816465	0.752893	145.46	472162	136.251	1007300	7393	6.14051	0.439064	-1000	-1000	-1000	-1000	-1000	31.6471	28.7644	19.8845	4
280	2918.6	49.7	7	4832	4.01338	2.52289	2.52289	-0.465254	1.12904	144.551	144.551	-26.6571	64.6892	0.279936	0.279936	-0.194628	0.0908678	16.0392	16.0392	-11.1513	5.20634	0.247465	-0.0447283	-0.0083624	0.101368	1.08552	4.40608	0.757625	0.595869	141.2	682278	134.654	1187108	8816	7.32243	0.548094	123.103	1414121	9.54113	8.7895	0.42064	30.8209	26.6071	20.7414	7
281	2918.6	49.7	6	2807	2.33145	2.56363	2.56363	-0.606104	0.925631	146.885	146.885	-34.7272	53.0347	0.17675	0.17675	-0.0844109	0.00309467	10.127	10.127	-4.83639	0.177311	-0.076327	-0.182265	0.0158529	-0.129296	1.0798	3.31497	0.78034	0.774883	150.015	421092	136.827	753232	5505	4.57237	0.5099	123.781	818856	5.4946	5.08852	0.424316	30.4966	25.4029	23.3595	6
282	2918.6	49.7	5	1924	1.59804	0.447056	0.447056	-0.3649	-0.0459677	25.6144	25.6144	-20.9073	-2.63375	-0.191804	0.126813	-0.191804	-0.0453296	-10.9895	7.26585	-10.9895	-2.59719	-0.0765132	-0.226436	0.0190278	-0.151475	1.13404	3.68955	0.478552	0.476566	148.602	285911	126.312	672863	5327	4.42452	0.361179	112.552	548146	4.04509	3.56696	0.395058	30.9114	27.4031	24.9819	5
283	2918.6	49.7	6	6116	5.07985	2.89452	2.89452	0.238065	1.68769	165.844	165.844	13.6401	96.6974	-0.513699	0.269485	-0.513699	-0.101079	-29.4328	15.4404	-29.4328	-5.79138	0.299001	-0.144928	-0.0306675	0.0770361	1.58356	3.94436	0.852298	0.878175	147.482	902000	132.083	1334034	10100	8.3889	0.605545	117.729	1253743	8.84519	5.58565	0.574307	28.4647	19.2041	23.8343	6
284	2918.6	49.7	5	6297	5.23019	3.12362	3.12362	0.238065	1.61512	178.97	178.97	13.6401	92.5397	0.528182	0.528182	-0.260612	0.126622	30.2626	30.2626	-14.932	7.25488	0.23184	-0.0329147	-0.0070288	0.0994628	1.5105	3.95303	1.09072	1.06305	157.343	990789	142.966	1348459	9432	7.83407	0.667621	-1000	-1000	-1000	-1000	-1000	29.0691	20.8742	24.4151	5
285	2918.6	49.7	3	2406	1.99839	3.05707	3.05707	0.277452	2.06074	175.157	175.157	15.8968	118.072	0.161719	0.161719	-0.0887964	0.00604695	9.2658	9.2658	-5.08766	0.346465	4.28469	-0.00330206	0.00137402	2.1407	1.13353	2.78153	0.988042	0.989953	153.039	368213	148.497	468358	3154	2.61966	0.762841	139.139	10436	0.062297	0.0549585	32.0783	29.545	22.6579	24.9857	3
286	2918.6	49.7	7	13312	11.0567	2.5795	2.5795	-1.37009	0.952017	147.794	147.794	-78.5005	54.5466	1.10979	1.10979	-0.953101	-0.182812	63.5864	63.5864	-54.6087	-10.4744	-0.0742947	-2.55054	0.271701	-1.31242	2.57177	5.43914	4.51988	2.80478	160.13	2131648	142.565	2688927	18861	15.6656	0.705795	119.611	3268120	22.6939	8.82426	0.487211	31.508	30.5071	33.3695	7
287	2918.6	49.7	5	11933	9.91136	2.5795	2.5795	0.576214	1.63051	147.794	147.794	33.0146	93.4216	1.32482	1.32482	-0.714149	-0.0612205	75.9064	75.9064	-40.9177	-3.50768	-0.0729472	-1.37514	0.12814	-0.724044	2.45296	5.22927	2.5153	1.1238	181.099	2161055	156.807	2868940	18296	15.1964	0.652219	-1000	-1000	-1000	-1000	-1000	32.0854	25.2621	34.0511	5
288	2918.6	49.7	6	10078	8.37063	2.39988	2.39988	-1.27782	0.840872	137.503	137.503	-73.2136	48.1784	1.30408	1.30408	-0.993802	-0.206245	74.7184	74.7184	-56.9407	-11.817	-0.215076	-1.9839	0.47659	-1.09949	2.17252	4.90208	5.12694	1.8621	173.214	1745646	162.604	2227511	13699	11.3782	0.735674	132.072	3003665	18.8897	8.69485	0.443131	30.4356	21.8792	34.7558	6
289	2918.6	49.7	6	20008	16.6183	2.46497	2.46497	-0.134899	1.12667	141.232	141.232	-7.72914	64.5533	1.10979	1.10979	-0.677303	0.0655375	63.5864	63.5864	-38.8066	3.75502	0.0568311	-0.4368	-0.0197243	-0.189985	2.43498	5.56063	2.34637	2.18896	141.292	2826973	129.31	3890801	30089	24.9914	0.664961	113.144	3202373	23.5084	9.65447	0.706909	30.2299	26.8854	33.6447	6
290	2918.6	49.7	5	11021	9.15387	2.95738	2.95738	-0.393157	1.25305	169.445	169.445	-22.5263	71.7946	1.66916	1.66916	-0.438294	0.25891	95.6359	95.6359	-25.1124	14.8345	-0.0606485	-1.28215	0.124304	-0.671399	2.26345	4.55689	1.81328	1.70565	181.463	1999901	157.898	2597264	16449	13.6623	0.67001	-1000	-1000	-1000	-1000	-1000	17.2971	24.7161	34.4244	5
291	2918.6	49.7	7	13576	11.276	1.95219	1.95219	-1.40429	0.654494	111.852	111.852	-80.4596	37.4997	-1.02713	0.805732	-1.02713	-0.246364	-58.8501	46.165	-58.8501	-14.1156	-0.0469282	-2.51492	0.195523	-1.28093	2.7401	5.37372	5.49462	2.51387	158.685	2154307	141.739	2749178	19396	16.11	0.699938	116.204	3300582	23.5913	8.60963	0.477974	17.5498	29.4667	33.731	7
292	2918.6	49.7	5	10599	8.80336	2.01723	2.01723	-0.559868	0.423017	115.579	115.579	-32.0781	24.2371	2.06983	2.06983	-1.0077	0.0498646	118.592	118.592	-57.7368	2.85703	-0.0777477	-0.582133	0.0488074	-0.32994	2.33319	4.05512	3.11466	1.40949	187.25	1984660	166.857	2668709	15994	13.2844	0.662686	-1000	-1000	-1000	-1000	-1000	17.9413	20.8938	34.4522	5
293	2918.6	49.7	6	9917	8.2369	2.3285	2.3285	-0.973563	0.162006	133.413	133.413	-55.7811	9.28228	-0.776741	0.321966	-0.776741	-0.435299	-44.504	18.4473	-44.504	-24.9408	-0.357808	-1.5835	0.646602	-0.970656	2.40029	3.54081	2.12154	2.05569	165.854	1644774	159.712	2012691	12602	10.467	0.786939	132.773	1895101	11.8551	4.93904	0.694796	19.0244	20.2774	12.9022	6
294	2918.6	49.7	5	7803	6.48105	1.98687	1.98687	-0.914418	0.369141	113.84	113.84	-52.3923	21.1502	-0.889478	1.17549e-38	-0.889478	-0.586194	-50.9633	6.73509e-37	-50.9633	-33.5864	-0.332923	-0.644662	0.250899	-0.488793	2.09617	3.71708	1.3528	1.11093	195.885	1528488	175.916	2220938	12625	10.4861	0.618059	-1000	-1000	-1000	-1000	-1000	21.0581	19.6189	11.9603	5
295	2918.6	49.7	4	6365	5.28667	-0.590511	0.489448	-0.590511	-0.207523	-33.8338	28.0433	-33.8338	-11.8902	-0.832726	0.24466	-0.832726	-0.413254	-47.7117	14.018	-47.7117	-23.6777	-0.158906	-0.596593	0.104151	-0.37775	1.70926	3.26573	1.37147	0.987244	198.277	1262036	180.479	1793241	9936	8.25268	0.6406	-1000	-1000	-1000	-1000	-1000	27.1391	19.8702	11.7497	4
296	2918.6	49.7	6	7359	6.11227	2.21156	2.21156	-1.1371	0.656652	126.713	126.713	-65.1512	37.6234	-0.663828	0.179512	-0.663828	-0.309897	-38.0346	10.2853	-38.0346	-17.7558	0.0847339	-0.771639	-0.051351	-0.343452	1.84827	4.42364	1.58431	1.27872	153.724	1131256	132.43	1763974	13320	11.0634	0.552477	113.612	1487491	10.8746	5.88367	0.56207	27.3302	17.2606	24.1987	6
297	2918.6	49.7	6	6322	5.25095	2.07192	2.07192	0.0931957	0.760849	118.712	118.712	5.33972	43.5934	-0.521547	0.202073	-0.521547	-0.263689	-29.8824	11.5779	-29.8824	-15.1083	0.161879	-0.479405	-0.0756764	-0.158763	1.7196	3.21551	1.78055	1.21212	174.692	1104403	169.941	1552583	9136	7.58822	0.691988	158.526	1314204	6.88565	4.00421	0.762594	25.6072	15.7091	18.4184	6
298	2918.6	49.7	6	3682	3.05821	2.84758	2.84758	-0.337812	0.9582	163.154	163.154	-19.3552	54.9008	-0.371868	0.102622	-0.371868	-0.144892	-21.3065	5.87983	-21.3065	-8.30171	-0.0579745	-0.234367	0.0158008	-0.146171	1.26935	2.61328	0.935484	0.934904	184.402	678969	172.371	909947	5279	4.38465	0.697481	156.975	873986	4.62443	3.64314	0.661317	20.9553	17.2564	15.1611	6
299	2918.6	49.7	5	3711	3.0823	2.14012	2.14012	-0.931691	1.1653	122.62	122.62	-53.382	66.767	-0.67219	0.126059	-0.67219	-0.44362	-38.5136	7.22263	-38.5136	-25.4176	-0.140634	-1.21432	0.198793	-0.677477	1.49874	3.2667	1.35362	0.786538	223.504	829422	209.195	1405998	6721	5.58236	0.55215	-1000	-1000	-1000	-1000	-1000	24.2565	14.7214	17.1802	5
300	2918.6	49.7	4	9069	7.53257	1.90847	1.90847	0.287809	1.15352	109.347	109.347	16.4902	66.0916	1.30408	1.30408	-1.06443	-0.3208	74.7184	74.7184	-60.9873	-18.3805	-0.0295884	-1.47491	0.0522908	-0.75225	2.20108	4.14683	3.19935	1.09687	196.217	1779488	171.794	2499437	14549	12.0842	0.623342	-1000	-1000	-1000	-1000	-1000	31.7057	21.2529	34.0159	4
301	2918.6	49.7	3	4887	4.05906	2.18684	2.18684	0.287809	0.987399	125.297	125.297	16.4902	56.5738	-1.53461	1.17549e-38	-1.53461	-1.02052	-87.9264	6.73509e-37	-87.9264	-58.4717	0.00381389	-2.33297	0.00178523	-1.16458	1.80299	3.46563	0.992931	0.97588	184.454	901428	156.074	1356436	8691	7.21861	0.562306	139.304	144439	0.861199	0.477649	4.71327	31.2008	18.7563	31.8082	3
302	2918.6	49.7	5	4697	3.90125	2.29586	2.29586	0.569296	1.66414	131.543	131.543	32.6182	95.3484	0.662983	0.662983	-0.648628	-0.134285	37.9861	37.9861	-37.1637	-7.69397	-0.584805	-1.82673	1.21335	-1.20577	1.87548	3.39517	1.67918	1.73842	148.616	698049	138.49	994499	7181	5.96442	0.654087	114.81	820739	5.9376	3.1659	0.657043	28.3763	17.2663	26.5833	5
303	2918.6	49.7	4	8186	6.79916	2.29915	2.29915	0.487551	1.5353	131.731	131.731	27.9346	87.966	-1.25961	0.186593	-1.25961	-0.659036	-72.1703	10.691	-72.1703	-37.76	-0.0622579	-0.56991	0.0388854	-0.316084	2.26135	3.22726	5.04535	1.87033	174.886	1431616	162.159	1880238	11595	9.63062	0.705994	-1000	-1000	-1000	-1000	-1000	30.2006	17.2546	29.6471	4
304	2918.6	49.7	5	8942	7.42708	2.89755	2.89755	1.48874	2.02674	166.017	166.017	85.2987	116.124	-0.951807	0.528182	-0.951807	-0.0596531	-54.5345	30.2626	-54.5345	-3.41787	0.0734772	-0.749538	-0.0534593	-0.33803	2.32313	3.94474	2.6225	1.16125	169.819	1518520	152.044	2322782	15277	12.6888	0.585324	-1000	-1000	-1000	-1000	-1000	29.2753	18.2003	27.0822	5
305	2918.6	49.7	7	91407	75.9212	2.29915	2.29915	-1.27782	1.07187	131.731	131.731	-73.2136	61.4137	-1.53461	1.17549e-38	-1.53461	-1.06927	-87.9264	6.73509e-37	-87.9264	-61.2648	-0.570881	-3.59336	2.70341	-2.08212	3.85101	19.7268	2.40028	8.73207	199.019	18191732	114.578	22240122	194105	161.221	0.470915	-1000	-1000	-1000	-1000	-1000	31.6804	14.3732	34.036	7
306	2918.6	49.7	5	6769	5.62222	1.9918	1.9918	0.453403	1.0644	114.122	114.122	25.9781	60.9857	-0.711196	0.313773	-0.711196	-0.241881	-40.7485	17.9779	-40.7485	-13.8588	-0.139135	-1.63303	0.291958	-0.886082	1.97308	3.64926	2.22697	1.88024	148.163	1002914	140.395	1402969	9993	8.30003	0.677374	131.307	1015910	6.42613	3.2569	0.874901	21.0038	17.3809	26.7981	5
307	2918.6	49.7	3	6531	5.42455	1.84195	1.84195	-0.559868	0.531119	105.536	105.536	-32.0781	30.4309	2.06983	2.06983	-1.46851	-0.0906389	118.592	118.592	-84.1395	-5.19323	0.0128236	-0.512603	0.000140184	-0.24989	2.38752	3.20257	3.21979	3.53745	177.54	1159516	154.453	1739294	11261	9.35321	0.579966	126.522	152144	0.998784	0.418334	5.43115	17.9987	18.9969	32.8852	3
308	2918.6	49.7	5	6771	5.62389	1.70145	1.70145	-0.382942	0.793744	97.4862	97.4862	-21.9409	45.4782	-0.989287	0.467221	-0.989287	-0.387088	-56.682	26.7698	-56.682	-22.1785	0.064224	-0.355314	-0.0159164	-0.145545	2.09806	3.50444	4.76756	1.10819	184.082	1246416	161.355	1695199	10506	8.72612	0.644489	-1000	-1000	-1000	-1000	-1000	19.0231	17.408	29.5545	5
309	2918.6	49.7	6	92158	76.545	2.10362	2.10362	0.300336	1.42519	120.528	120.528	17.208	81.6574	-1.46851	1.17549e-38	-1.46851	-0.982232	-84.1395	6.73509e-37	-84.1395	-56.2778	-0.708697	-4.44987	4.22067	-2.57928	4.02721	22.5449	5.73821	6.39188	196.809	18137560	107.696	28165088	261525	217.219	0.352387	-1000	-1000	-1000	-1000	-1000	17.7644	15.2628	33.678	6
310	2918.6	49.7	4	2905	2.41285	2.30178	2.30178	-0.254128	0.997975	131.882	131.882	-14.5604	57.1797	-0.67219	0.187329	-0.67219	-0.273194	-38.5136	10.7332	-38.5136	-15.6529	-0.0926132	-0.734734	0.0742173	-0.413674	1.43139	2.78038	0.803284	0.781031	225.482	655026	213.6	859740	4025	3.3431	0.721739	-1000	-1000	-1000	-1000	-1000	22.9373	14.868	16.4511	4
311	2918.6	49.7	4	3169	2.63212	1.72787	1.72787	-0.345586	0.368863	98.9998	98.9998	-19.8006	21.1343	-0.660152	0.202073	-0.660152	-0.269384	-37.8239	11.5779	-37.8239	-15.4346	-0.0798047	-0.629598	0.0547956	-0.354701	1.35877	2.82708	0.779796	0.770898	225.68	715179	209.414	998906	4770	3.96189	0.664361	-1000	-1000	-1000	-1000	-1000	25.6211	14.8617	16.2327	4
312	2918.6	49.7	4	2147	1.78326	-0.345586	1.17549e-38	-0.345586	-0.195975	-19.8006	6.73509e-37	-19.8006	-11.2285	-0.338026	1.17549e-38	-0.338026	-0.168051	-19.3674	6.73509e-37	-19.3674	-9.62859	-0.0557551	-0.289829	0.0176247	-0.172792	1.10715	2.34138	0.811358	0.803253	217.442	466848	208.686	604563	2897	2.4062	0.741111	-1000	-1000	-1000	-1000	-1000	26.6873	15.8239	15.2255	4
313	2918.6	49.7	5	6468	5.37222	2.75134	2.75134	0.454181	1.36302	157.64	157.64	26.0227	78.0952	-0.78984	0.321966	-0.78984	-0.23456	-45.2545	18.4473	-45.2545	-13.4393	-0.386576	-1.79482	0.810989	-1.0907	2.0985	2.80373	1.88698	1.49916	186.042	1203317	179.463	1526693	8507	7.06578	0.760315	146.903	984103	5.56409	2.65146	0.965516	20.2285	18.3197	13.5054	5
314	2918.6	49.7	5	5194	4.31405	2.25054	2.25054	-0.712146	0.530265	128.947	128.947	-40.803	30.382	-0.832726	0.391055	-0.832726	-0.272812	-47.7117	22.4058	-47.7117	-15.631	-0.00229027	-0.660905	0.0116138	-0.331598	1.93107	2.83897	1.23992	1.04883	199.983	1038710	184.15	1410774	7661	6.36311	0.677979	-1000	-1000	-1000	-1000	-1000	27.942	18.1869	13.218	5
315	2918.6	49.7	3	1170	0.971783	0.704031	0.704031	-0.1647	0.176592	40.338	40.338	-9.43659	10.118	-0.271398	1.17549e-38	-0.271398	-0.146896	-15.55	6.73509e-37	-15.55	-8.41652	5.84707	-0.0088343	-0.00453144	2.91912	1.05305	1.92393	0.583177	0.627749	224.168	262276	216.226	392018	1813	1.50585	0.645339	175.5	7939	0.0375728	0.0356798	25.864	27.2232	16.6177	13.9616	3
316	2918.6	49.7	4	2398	1.99174	-0.418547	0.155042	-0.418547	-0.199298	-23.981	8.88328	-23.981	-11.4189	-0.326015	1.17549e-38	-0.326015	-0.197924	-18.6793	6.73509e-37	-18.6793	-11.3402	-0.0398167	-0.190205	0.00834482	-0.115011	1.12533	2.26582	0.696287	0.812387	223.672	536365	213.931	729931	3412	2.83395	0.702814	-1000	-1000	-1000	-1000	-1000	22.017	15.6635	15.3352	4
317	2918.6	49.7	4	1547	1.28491	1.53302	1.53302	-0.418547	0.423717	87.8358	87.8358	-23.981	24.2772	-0.889478	0.121755	-0.889478	-0.331304	-50.9633	6.97603	-50.9633	-18.9823	-0.293708	-0.798777	0.25955	-0.546242	1.17179	2.85807	0.981945	0.812467	231.473	358089	205.282	527163	2568	2.13294	0.602414	-1000	-1000	-1000	-1000	-1000	21.1125	16.8133	13.8052	4
318	2918.6	49.7	5	5104	4.2393	2.25005	2.25005	-0.627559	0.877877	128.918	128.918	-35.9565	50.2986	1.62518	1.62518	-0.317949	0.50799	93.116	93.116	-18.2172	29.1057	-0.582868	-4.86182	3.39699	-2.72234	1.77675	2.80567	2.62701	1.37893	132.188	674686	127.611	906804	7106	5.90213	0.718266	122.542	527420	3.57484	2.01201	1.18587	20.0509	61.4979	21.5396	5
319	2918.6	49.7	6	4771	3.96272	1.69568	1.69568	-0.498832	0.661178	97.1555	97.1555	-28.5809	37.8827	0.819433	0.819433	-0.679309	0.0587779	46.95	46.95	-38.9215	3.36773	0.517809	0.122119	0.0881522	0.319964	1.9995	3.64166	0.970547	0.998585	169.01	806345	149.775	1414928	9447	7.84653	0.505028	-1000	-1000	-1000	-1000	-1000	20.8488	62.4468	23.1685	6
320	2918.6	49.7	4	3696	3.06984	2.28773	2.28773	-0.627559	0.903946	131.077	131.077	-35.9565	51.7923	-0.342559	1.17549e-38	-0.342559	-0.27909	-19.6272	6.73509e-37	-19.6272	-15.9907	-0.103009	-0.431378	0.0487595	-0.267194	1.43092	3.25371	1.35709	0.92852	128.899	476412	132.7	875953	6601	5.48269	0.559915	-1000	-1000	-1000	-1000	-1000	20.2658	59.8698	20.6245	4
321	2918.6	49.7	4	6011	4.99264	1.16592	1.16592	0.145155	0.417311	66.8024	66.8024	8.31678	23.9102	-1.01571	0.156921	-1.01571	-0.310669	-58.196	8.99088	-58.196	-17.8	-0.00887911	-0.134449	0.00133698	-0.0716641	1.56195	4.20825	1.25505	1.24124	140.213	842821	137.855	1230219	8924	7.41213	0.673577	-1000	-1000	-1000	-1000	-1000	24.8903	60.2945	20.6131	4
322	2918.6	49.7	4	3421	2.84143	2.14781	2.14781	1.33368	1.67217	123.06	123.06	76.4141	95.8082	-1.05787	0.441435	-1.05787	-0.215594	-60.6115	25.2924	-60.6115	-12.3526	-0.206761	-2.20224	0.52082	-1.2045	1.59927	3.06817	4.04125	0.879526	197.78	676607	174.463	968795	5553	4.61223	0.616063	-1000	-1000	-1000	-1000	-1000	20.9449	63.8302	24.179	4
323	2918.6	49.7	4	4351	3.61387	2.14781	2.14781	-0.618733	0.506961	123.06	123.06	-35.4508	29.0467	1.41358	1.41358	-0.634824	0.336489	80.9921	80.9921	-36.3727	19.2794	-0.159244	-0.649213	0.114712	-0.404229	1.64212	3.34652	0.933115	0.920186	192.547	837771	171.649	1153308	6719	5.58069	0.647567	-1000	-1000	-1000	-1000	-1000	23.3729	63.9111	24.0278	4
324	2918.6	49.7	3	6938	5.76259	1.00353	1.00353	0.184212	0.559717	57.4983	57.4983	10.5546	32.0694	0.825752	0.825752	-0.79522	-0.079859	47.3121	47.3121	-45.5628	-4.57558	8.47966	-0.0255744	-0.0232127	4.22705	2.17259	3.57112	1.46413	1.57752	131.69	913663	127.774	1292820	10118	8.40385	0.685709	100.594	27914	0.230481	0.106086	25.0025	24.5684	61.5867	21.4955	3
325	2918.6	49.7	5	7533	6.25679	1.50318	1.50318	-0.663337	0.0730624	86.1259	86.1259	-38.0064	4.18617	-0.796979	0.77886	-0.796979	-0.18237	-45.6635	44.6254	-45.6635	-10.449	0.0433736	-0.241779	-0.00777774	-0.0992025	2.15118	3.11738	1.47277	1.58645	148.88	1121514	138.25	1539693	11137	9.25022	0.676394	-1000	-1000	-1000	-1000	-1000	24.068	62.7013	22.9977	5
326	2918.6	49.7	6	65274	54.2155	1.48595	1.48595	0.948588	1.23762	85.1388	85.1388	54.3501	70.9104	-1.31932	1.17549e-38	-1.31932	-1.00675	-75.5913	6.73509e-37	-75.5913	-57.6826	-0.624373	-4.40823	3.70644	-2.5163	3.18866	11.0448	6.8775	6.5665	192.009	12533181	144.029	14682758	101943	84.6722	0.640299	-1000	-1000	-1000	-1000	-1000	13.9658	61.3999	21.0598	6
327	2918.6	49.7	5	13238	10.9953	2.5615	2.5615	0.274849	1.03145	146.763	146.763	15.7477	59.0977	1.31882	1.31882	-1.0992	-0.00536578	75.5631	75.5631	-62.9793	-0.307436	-0.0834386	-0.75437	0.0712711	-0.418904	2.43727	3.94445	3.60529	3.59022	157.159	2080472	151.033	2503979	16579	13.7703	0.79848	132.712	2531217	15.8417	6.49979	0.694071	30.4677	60.61	18.9758	5
328	2918.6	49.7	6	11439	9.50105	2.53967	2.53967	0.0288323	0.790481	145.512	145.512	1.65197	45.2912	1.17252	1.17252	-1.14322	0.0068271	67.1805	67.1805	-65.5014	0.391164	0.044285	-0.236806	-0.00855868	-0.0962606	2.55215	3.70159	3.49711	3.49186	157.659	1803457	152.296	2328909	15292	12.7013	0.748038	135.699	3756445	22.9924	9.00902	0.413226	28.3698	61.3675	19.6395	6
329	2918.6	49.7	5	8869	7.36645	1.77271	1.77271	1.01613	1.32618	101.569	101.569	58.2199	75.9847	1.31882	1.31882	-1.0867	0.690025	75.5631	75.5631	-62.2632	39.5355	-0.261541	-5.69702	1.72569	-2.97928	2.29514	3.8692	4.47184	4.48927	174.314	1545995	165.394	1925688	11643	9.67049	0.761745	128.902	1229447	7.92198	3.45164	0.929875	32.0645	60.3888	19.7224	5
330	2918.6	49.7	6	51552	42.8183	2.60311	2.60311	-1.05028	1.10983	149.147	149.147	-60.1768	63.5883	-1.63916	1.17549e-38	-1.63916	-1.19095	-93.9168	6.73509e-37	-93.9168	-68.2362	-0.732217	-6.29592	6.59541	-3.51407	2.84788	14.7943	2.24259	9.16662	231.58	11938432	149.105	14488499	97170	80.7079	0.530534	-1000	-1000	-1000	-1000	-1000	30.2364	66.7537	20.3994	6
331	2918.6	49.7	5	11646	9.67298	2.60311	2.60311	-0.226738	0.837449	149.147	149.147	-12.9911	47.9823	-1.63916	1.25354	-1.63916	-0.150153	-93.9168	71.8227	-93.9168	-8.60311	-0.205195	-1.02871	0.227784	-0.616953	2.04884	4.61271	3.60418	3.62389	166.993	1944802	159.45	2582287	16195	13.4513	0.719111	137.137	2039004	12.3494	6.02751	0.783274	30.8858	61.0812	20.7764	5
332	2918.6	49.7	5	9827	8.16215	2.35829	2.35829	-0.374472	0.828905	135.12	135.12	-21.4557	47.4928	-1.6068	1.48417	-1.6068	0.122502	-92.0629	85.0367	-92.0629	7.01884	-0.0800055	-0.423086	0.0374548	-0.251546	1.99033	3.99058	3.37458	3.3898	174.997	1719694	168.081	2258503	13437	11.1606	0.731339	152.857	2095729	11.3876	5.72147	0.716756	29.0336	62.1173	21.245	5
333	2918.6	49.7	6	14200	11.7943	2.65107	2.65107	0.786433	1.34252	151.895	151.895	45.0593	76.9206	1.43384	1.43384	-0.795454	0.239197	82.1528	82.1528	-45.5762	13.705	-0.186714	-3.04252	0.667441	-1.61462	2.22056	4.88599	2.48107	2.64546	165.177	2345517	149.159	2909490	19506	16.2014	0.727981	124.403	2195601	14.6591	6.60153	0.804572	33.5642	53.681	18.2314	6
334	2918.6	49.7	6	13808	11.4687	2.37857	2.37857	-0.320688	0.682356	136.282	136.282	-18.374	39.0961	1.97649	1.97649	-1.11039	0.273681	113.244	113.244	-63.6209	15.6808	-0.149357	-1.73263	0.307991	-0.940992	1.8845	5.29678	3.86797	4.39259	160.513	2216367	141.43	2841755	20093	16.6889	0.687205	114.293	2205306	16.0263	8.50427	0.71562	13.4672	55.4584	20.8566	6
335	2918.6	49.7	4	4359	3.62052	-0.510631	1.17549e-38	-0.510631	-0.250957	-29.257	6.73509e-37	-29.257	-14.3788	0.231113	0.231113	0.1017	0.148715	13.2418	13.2418	5.82696	8.52075	0.045204	0.00587193	0.000293028	0.025538	1.18257	3.57597	0.729985	0.749343	150.151	654510	145.428	1128377	7759	6.4445	0.561799	-1000	-1000	-1000	-1000	-1000	17.4377	33.4778	23.4496	4
336	2918.6	49.7	3	2916	2.42198	-0.293342	1.17549e-38	-0.293342	-0.233449	-16.8073	6.73509e-37	-16.8073	-13.3756	0.410665	0.410665	-0.204442	0.155027	23.5294	23.5294	-11.7136	8.8824	4.57657	-0.0101568	0.00624084	2.2832	1.07452	2.91612	0.684201	0.888017	140.952	411015	122.705	644203	5250	4.36057	0.555429	96.625	15482	0.133083	0.123853	18.1991	30.9863	36.37	20.2285	3
[truncated: 28 more rows]

## Sheet: 36413-3
ID	SurfaceArea	SL	Neighbors	NumberOfVoxels	Volume	CurvatureMaxAngleDifferenceAbsoluteValueGraphNormals	CurvatureMaxAngleDifferenceGraphNormals	CurvatureMinAngleDifferenceGraphNormals	CurvatureMeanAngleDifferenceGraphNormals	CurvatureMaxAngleDifferenceAbsoluteValueGraphNormalsDegree	CurvatureMaxAngleDifferenceGraphNormalsDegree	CurvatureMinAngleDifferenceGraphNormalsDegree	CurvatureMeanAngleDifferenceGraphNormalsDegree	CurvatureMaxAngleDifferenceAbsoluteValueSurfaceNormals	CurvatureMaxAngleDifferenceSurfaceNormals	CurvatureMinAngleDifferenceSurfaceNormals	CurvatureMeanAngleDifferenceSurfaceNormals	CurvatureMaxAngleDifferenceAbsoluteValueSurfaceNormalsDegree	CurvatureMaxAngleDifferenceSurfaceNormalsDegree	CurvatureMinAngleDifferenceSurfaceNormalsDegree	CurvatureMeanAngleDifferenceSurfaceNormalsDegree	CurvatureMaxSurface	CurvatureMinSurface	CurvatureGaussianSurface	CurvatureMeanSurface	ThicknessBox	WidthBox	ThicknessGraphNormals	ThicknessSurfaceNormals	AverageIntensity	TotalIntensity	ConvexHullAverageIntensity	ConvexHullTotalIntensity	ConvexHullNumberOfVoxels	ConvexHullVolume	RelationVolumeConvexHullVolume	PlaneBasedAverageIntensity	PlaneBasedTotalIntensity	PlaneBasedVolume	PlaneBasedArea	RelationVolumePlaneBasedVolume	X Coord	Y Coord	Z Coord	Coordination Number
[truncated: 383 more rows]

[truncated: 9 more sheets: 36413-1, 13791, 36413-2, 36411, 35071, 15010, 16442, 15204, 24013-2]
