# Supplementary material for: Ontogeny of a tessellated surface: Carapace growth of the longhorn cowfish Lactoria cornuta
Source: J Anat. 2022 May 31;241(3):565–80. doi: 10.1111/joa.13692 (PMC9358767; doi:10.1111/joa.13692)
Supplement: Supplementary file 3 — DataS 1 [file JOA-241-565-s002.R]

#### Load packages and data ####
library(readxl)
library(tidyverse)
library(Rvcg)
library(egg)
library(grid)

plot_theme <- theme(text = element_text(size = 12),
      axis.title.y = element_text(margin = margin(t = 0, r = 10, b = 0, l = 0)),
      axis.title.x = element_text(margin = margin(t = 10, r = 0, b = 0, l = 0)),
      axis.text.y = element_text(size = 10),
      aspect.ratio = NULL,
      panel.grid = element_blank(),
      panel.background = element_blank(),
      panel.spacing = unit(1.5, "lines"),
      legend.key = element_blank(),
      legend.position = "right",
      panel.border = element_rect(fill = NA, size = 1),
      axis.line = element_line(colour = "black", size = 0.5))

excel_sheets(path = "Lactoria_cornuta_stats.xlsx")
sheets_ls <- lapply(1:13, read_excel, path = "Lactoria_cornuta_stats.xlsx")
## third smallest fish: scute ID 124 outlier removed due to false segmentation:
sheets_ls[[3]] <- sheets_ls[[3]] %>% filter(ID != 124) 
sheets_ls <- map(sheets_ls, function(x) x %>% 
                    filter(Volume != max(Volume)) %>% # remove largest 4 scutes = horns
                    filter(Volume != max(Volume)) %>%
                    filter(Volume != max(Volume)) %>%
                    filter(Volume != max(Volume)))

names(sheets_ls[[1]])


#### Create main data frame and summary ####
df <- do.call("rbind", sheets_ls) %>%
  left_join(data.frame(SurfaceArea = sapply(sheets_ls, function(x) unique(x$SurfaceArea)),
                       Size_seq = 1:13)) %>%
  arrange(SurfaceArea, ID) %>%
  rename(CGS = CurvatureGaussianSurface,
         CMS = CurvatureMeanSurface,
         TBox = ThicknessBox,
         WBox = WidthBox,
         Vol = Volume,
         PBA = PlaneBasedArea,
         SA = SurfaceArea,
         X = `X Coord`,
         Y = `Y Coord`,
         Z = `Z Coord`) %>%
  select(Size_seq, SL, SA, ID, Neighbors, 
         TBox, WBox, PBA, Vol,
         CGS, CMS, X, Y, Z) %>%
  mutate(SL = SL/10,
         SA = SA/100,
         CMS = ifelse(Size_seq%in%c(3, 6:7, 10:11, 13), CMS * (-1), CMS), # correct inversions
         TBox_norm = TBox / SA^0.5,
         WBox_norm = WBox / SA^0.5,
         PBA_norm = PBA / SA,
         Vol_norm = Vol / SA^1.5,
         CGS_norm = CGS * SA,
         CMS_norm = CMS * SA^0.5)


#### Carapace dimensions and # of scutes ####
coord_ls <- df %>%
  select(SA, X, Y, Z) %>%
  split(df$SA)

PCA_ls <- lapply(coord_ls, function(x) prcomp(x[,2:4])$x)

par(mfrow = c(3, 5))
lapply(PCA_ls, function(x) plot(x[, 1], x[, 2]))
lapply(PCA_ls, function(x) plot(x[, 1], x[, 3]))
lapply(PCA_ls, function(x) plot(x[, 3], x[, 2]))

Car_length <- sapply(PCA_ls, function(x) max(x[, 1]) - min(x[, 1]))
Car_height <- sapply(PCA_ls, function(x) max(x[, 2]) - min(x[, 2]))
Car_width <- sapply(PCA_ls, function(x) max(x[, 3]) - min(x[, 3]))

df_dims <- df %>%
  select(SA) %>%
  distinct() %>%
  mutate(Car_length = Car_length / 10,
         Car_height = Car_height / 10,
         Car_width = Car_width / 10)

res_SA_SL <- lm(formula = log(SL) ~ log(SA), data = df_dims)
summary(res_SA_SL)
confint(res_SA_SL)

res_SA_CL <- lm(formula = log(Car_length) ~ log(SA), data = df_dims)
summary(res_SA_CL)
confint(res_SA_CL)

plot(df_dims$SL, df_dims$Car_length)
abline(0,1)

res_SA_CH <- lm(formula = log(Car_height) ~ log(SA), data = df_dims)
summary(res_SA_CH)
confint(res_SA_CH)

res_SA_CW <- lm(formula = log(Car_width) ~ log(SA), data = df_dims)
summary(res_SA_CW)
confint(res_SA_CW)

coef(res_SA_CL)[2] + coef(res_SA_CH)[2] + coef(res_SA_CW)[2] # makes sense?

Reg_SL <- df_dims %>%
  ggplot(aes(x = SA, y = Car_length)) +
  geom_point(size = 2) +
  geom_smooth(method = "lm", col = "black", size = 0.1, alpha = 0.3) + 
  scale_x_continuous(trans = 'log', breaks = c(4, 8, 16, 32, 64, 128, 256), limits = c(4, 280)) +
  scale_y_continuous(trans = 'log', breaks = c(1, 2, 4, 8, 16), limits = c(1, 20)) +
  xlab(NULL) +
  ylab("Carapace length [cm]") +
  geom_abline(intercept = 0.5, slope = 1/2) +
  plot_theme + theme(aspect.ratio = 2/3)

Reg_Car_height <- df_dims %>%
  ggplot(aes(x = SA, y = Car_height)) +
  geom_point(size = 2) +
  geom_smooth(method = "lm", col = "black", size = 0.1, alpha = 0.3) + 
  scale_x_continuous(trans = 'log', breaks = c(4, 8, 16, 32, 64, 128, 256), limits = c(4, 280)) +
  scale_y_continuous(trans = 'log', breaks = c(1, 2, 4, 8, 16), limits = c(1, 20)) +
  xlab(NULL) +
  ylab("Carapace height [cm]") +
  geom_abline(intercept = 0.5, slope = 1/2) +
  plot_theme + theme(aspect.ratio = 2/3)

Reg_Car_width <- df_dims %>%
  ggplot(aes(x = SA, y = Car_width)) +
  geom_point(size = 2) +
  geom_smooth(method = "lm", col = "black", size = 0.1, alpha = 0.3) + 
  scale_x_continuous(trans = 'log', breaks = c(4, 8, 16, 32, 64, 128, 256), limits = c(4, 280)) +
  scale_y_continuous(trans = 'log', breaks = c(1, 2, 4, 8, 16), limits = c(1, 20)) +
  xlab("Carapace surface area [cm²]") +
  ylab("Carapace width [cm]") +
  geom_abline(intercept = 0.5, slope = 1/2) +
  plot_theme + theme(aspect.ratio = 2/3)

numb_df <- data.frame(Number = sapply(split(df, f = df$SA), nrow),
                      SA = unique(df$SA))

summary(glm(Number ~ SA, family = poisson(link = "log"), numb_df))
exp(0.0001922)
exp(confint(glm(Number ~ SA, family = poisson(link = "log"), numb_df)))

Reg_Car_numb <- ggplot(numb_df, aes(x = SA, y = Number)) +
  geom_point(size = 2) +
  #scale_x_continuous(trans = 'log', breaks = c(4, 8, 16, 32, 64, 128, 256), limits = c(4, 280)) +
  #scale_y_continuous(trans = 'log', breaks = c(1, 2, 4, 8, 16, 32, 64, 128, 256, 512), limits = c(1, 512)) +
  scale_x_continuous(limits = c(0, 180), breaks = c(0, 60, 120, 180)) +
  scale_y_continuous(limits = c(0, 420)) +
  #geom_abline(intercept = -1.8141, slope = 0.6746) +
  xlab("Carapace surface area [cm²]") +
  ylab("Number of scutes") +
  #geom_smooth(method = "lm", color = "black") +
  geom_smooth(method = "glm", method.args = list(family = "poisson"), color = "black") +
  plot_theme +
  theme(aspect.ratio = 2/3)

ggarrange(Reg_SL, Reg_Car_height, Reg_Car_width, Reg_Car_numb, ncol = 2)


#### Scute Neighbors ####
ScuteNeighbors <- table(df$Neighbors,df$Size_seq)
ScuteNeighbors

ScuteNeighborsRel <- (prop.table(ScuteNeighbors, 2)) 
round(ScuteNeighborsRel, 2)*100
apply(round(ScuteNeighborsRel, 2)*100, 1, min)
apply(round(ScuteNeighborsRel, 2)*100, 1, max)

tibble(as.data.frame(ScuteNeighborsRel)) %>%
  mutate(Var1 = factor(Var1, levels = 9:1)) %>%
  ggplot(aes(fill = Var1, x = Var2, y = Freq)) +
  geom_bar(stat = "identity") +
  scale_fill_grey() +
  labs(fill = "Neighbors") +
  xlab("Specimens ordered by increasing surface area") + ylab("Cumulative frequency") +
  theme(text = element_text(size = 12),
        axis.title.y = element_text(margin = margin(t = 0, r = 10, b = 0, l = 0)),
        axis.title.x = element_text(margin = margin(t = 10, r = 0, b = 0, l = 0)),
        axis.text.y = element_text(size = 10),
        aspect.ratio = 3/5,
        panel.grid = element_blank(),
        panel.background = element_blank(),
        panel.spacing = unit(1.5, "lines"),
        legend.key = element_blank(),
        legend.position = "right",
        panel.border = element_blank(),
        axis.line = element_line(colour = "black", size = 0.5))
ggsave("ScuteNeighbors.pdf", plot = last_plot(), device = "pdf")


#### Scute dimensions - regressions ####
df_reg <- left_join(
  df %>%
  select(TBox, WBox, Vol, SA) %>%
  group_by(SA) %>%
  summarise_if(is.numeric, median, na.rm = T), 
  df %>%
    filter(PBA > -999) %>%
    select(PBA, SA) %>%
    group_by(SA) %>%
    summarise_if(is.numeric, median, na.rm = T)
  )
summary(lm(log(Vol) ~ log(SA), df_reg))
confint(lm(log(Vol) ~ log(SA), df_reg))

summary(lm(log(PBA) ~ log(SA), df_reg))
confint(lm(log(PBA) ~ log(SA), df_reg))

summary(lm(log(TBox) ~ log(SA), df_reg))
confint(lm(log(TBox) ~ log(SA), df_reg))

summary(lm(log(WBox) ~ log(SA), df_reg))
confint(lm(log(WBox) ~ log(SA), df_reg))


Reg_Vol <- df_reg %>%
  ggplot(aes(x = SA, y = Vol)) +
  geom_point(size = 2) + 
  geom_smooth(method = "lm", col = "black") + 
  scale_x_continuous(trans = 'log', breaks = c(4, 8, 16, 32, 64, 128, 256), limits = c(4, 280)) +
  scale_y_continuous(trans ='log', breaks = c(1, 2, 4, 8, 16, 32, 64, 128), limits = c(1, 160)) +
  xlab(NULL) + ylab("Volume [cm³]") +
  geom_abline(intercept = 0.5, slope = 3/2) +
  plot_theme + theme(aspect.ratio = 2/3)

Reg_PBA <- df_reg %>%
  ggplot(aes(x = SA, y = PBA)) +
  geom_point(size = 2) +
  geom_smooth(method = "lm", col = "black") + 
  scale_x_continuous(trans = 'log', breaks = c(4, 8, 16, 32, 64, 128, 256), limits = c(4, 280)) +
  scale_y_continuous(trans='log', breaks = c(1, 2, 4, 8, 16, 32, 64), limits = c(1, 64)) +
  xlab(NULL) + ylab("Plane-based area [cm²]") +
  geom_abline(intercept = 0.5, slope = 1) +
  plot_theme + theme(aspect.ratio = 2/3)

Reg_TBox <- df_reg %>%
  ggplot(aes(x = SA, y = TBox)) +
  geom_point(size = 2) +
  geom_smooth(method = "lm", col = "black") + 
  scale_x_continuous(trans = 'log', breaks = c(4, 8, 16, 32, 64, 128, 256), limits = c(4, 280)) +
  scale_y_continuous(trans= 'log', breaks = c(1, 2, 4), limits = c(0.8, 4)) +
  xlab(NULL) + ylab("Thickness [cm]") +
  geom_abline(intercept = 0.01, slope = 1/2) +
  plot_theme + theme(aspect.ratio = 2/3)

Reg_WBox <- df_reg %>%
  ggplot(aes(x = SA, y = WBox)) +
  geom_point(size = 2) +
  geom_smooth(method = "lm", col = "black") + 
  scale_x_continuous(trans = 'log', breaks = c(4, 8, 16, 32, 64, 128, 256), limits = c(4, 280)) +
  scale_y_continuous(trans='log', breaks = c(1, 2, 4, 8, 16), limits = c(1, 16)) +
  xlab("Surface area [cm²]") + ylab("Width [cm]") +
  geom_abline(intercept = 0.5, slope = 1/2) +
  plot_theme + theme(aspect.ratio = 2/3)


#### Dimension boxplots with normalized values ####
Box_Reg_Vol <- df %>%
  ggplot(aes(x = factor(Size_seq), y = Vol_norm)) +
  geom_boxplot(lwd = 0.15, outlier.size = 0.1, outlier.alpha = 0.5) +
  xlab(NULL) + ylab("Relative volume") +
  plot_theme + theme(aspect.ratio = 2/3)

Box_Reg_PBA <- df %>%
  filter(PBA > -999) %>%
  ggplot(aes(x = factor(Size_seq), y = PBA_norm)) +
  geom_boxplot(lwd = 0.15, outlier.size = 0.1, outlier.alpha = 0.5) +
  xlab(NULL) + ylab("Relative PBA") +
  plot_theme + theme(aspect.ratio = 2/3)

Box_Reg_TBox <- df %>%
  ggplot(aes(x = factor(Size_seq), y = TBox_norm)) +
  geom_boxplot(lwd = 0.15, outlier.size = 0.1, outlier.alpha = 0.5) +
  xlab(NULL) + ylab("Relative thickness") +
  plot_theme + theme(aspect.ratio = 2/3)

Box_Reg_WBox <- df %>%
  ggplot(aes(x = factor(Size_seq), y = WBox_norm)) +
  geom_boxplot(lwd = 0.15, outlier.size = 0.1, outlier.alpha = 0.5) +
  xlab("Specimens ordered by increasing surface area") + ylab("Relative width") +
  plot_theme + theme(aspect.ratio = 2/3)

ggarrange(Reg_Vol, Box_Reg_Vol, 
          Reg_PBA, Box_Reg_PBA, 
          Reg_TBox, Box_Reg_TBox, 
          Reg_WBox, Box_Reg_WBox,
          ncol = 2)

#### Local curvature boxplots ####
df %>%
  pivot_longer(c(CGS_norm, CMS_norm)) %>%
  filter(name == "CMS_norm" & value < 5 & value > (-5) | 
         name == "CGS_norm" & value < 5 & value > (-5)) %>%
  ggplot(aes(x = factor(Size_seq), y = value)) +
  geom_boxplot(lwd = 0.15, outlier.size = 0.1, outlier.alpha = 0.5) +
  facet_wrap( ~ name, scales = "free") +  xlab("") +
  plot_theme + theme(aspect.ratio = 2/3)

ggsave("Boxplot_LocCurv_norm.pdf", plot = last_plot(), device = "pdf")
